# Supplementary material for: Genomic Characterization of the Japanese Indigenous Wine Grape Vitis sp. cv. Koshu
Source: Front Plant Sci. 2020 Nov 5;11:532211. doi: 10.3389/fpls.2020.532211 (PMC7720679; doi:10.3389/fpls.2020.532211)
Supplement: Supplementary file 1 [file Table_1.XLSX]

## Sheet: Table S1
	Table S1 List of SRA accessions used in this study. Red letters are accessions that were also used for comparative genome analysis.
	Cultivar or clone name	SRA accession number
	Araklinos	SRR8835172
	Aramon	SRR5627800
	Autumn Royal	SRR7662552
	Autumn Seedless	SRR7662553
	Beauty Seedless	SRR769830
	Bovale Sardo	SRR5803837
	Cabernet Franc	SRR8727803
	Cabernet Sauvignon	SRR3346861
	Cabernet Sauvignon	SRR3346862
	Cabernet Sauvignon	SRR5627795
	Carbanet-franc	SRR8835171
	Carignan-noir	SRR8835174
	Carignano	SRR5803839
	Castellana Blanca	SRR8835173
	Centennial seedless	SRR8380672
	Chardonnay	SRR5627799
	Chardonnay clone 1066	SRR7141301
	Chardonnay clone 118	SRR5997766
	Chardonnay clone 277	SRR7141305
	Chardonnay clone 352	SRR5997762
	Chardonnay clone 352	SRR7141306
	Chardonnay clone 548	SRR7141300
	Chardonnay clone 809	SRR7141299
	Chardonnay clone 95	SRR7141308
	Chardonnay clone 96	SRR7141304
	Chardonnay clone CR Red	SRR5997763
	Chardonnay clone G9V7	SRR7141307
	Chardonnay clone I10V1	SRR5986304
	Chardonnay clone Mendoza	SRR5997765
	Chardonnay clone Waite Star	SRR5997764
	Chouchillon	SRR8835169
	Colorino	SRR8835152
	Crimson Seedless	SRR7662549
	Dawn Seedless	SRR7662550
	Dirmstein-mle	SRR8835138
	Espadeiro-tinto	SRR8835150
	Fantasy Seedless	SRR7662551
	Flame	SRR10741170
	Gamay Noir	SRR5627798
	Gouais blanc	SRR7188231
	Hebn	SRR8835148
	Hongju	SRR7662547
	Hur Seedless	SRR7662564
	Italia	SRR7662558
	Italia	SRR769824
	Jan	SRR8835147
	Jingxiangyu	SRR769818
	Jingzaojing	SRR769819
	Jingzijing	SRR769826
	Kishm Chernyi	SRR7662559
	Kishmish Vatkana	SRR5712111
	Lambrusque-Campmarcel	SRR8835164
	Lambrusque-E	SRR8835165
	Lambrusque-PSL2	SRR8835162
	Listn Prieto	SRR8835163
	Malvasia-di-Sardegna	SRR8835160
	Manicure Finger	SRR769831
	Maska	SRR8835161
	Mdouar	SRR8835158
	Merlot	SRR8727804
	Muscat Hamburg	SRR10439055
	Muscat of Alexandria	SRR5627781
	Muscat of Alexandria	SRR7662560
	Nebbiolo CVT185	SRR5626393
	Nebbiolo CVT423	SRR5626750
	Nebbiolo CVT71	SRR5626056
	Orlovi-nogti	SRR8835159
	Perlon	SRR7662561
	Pinot blanc	SRR3509359
	Pinot blanc	SRR3509360
	Pinot blanc	SRR3509361
	Pinot blanc	SRR3509362
	Pinot gris	SRR3509357
	Pinot Meunier	SRR3509363
	Pinot Meunier	SRR3509364
	Pinot Meunier	SRR3509365
	Pinot noir	SRR3990781
	Pinot noir	SRR3990782
	Pinot Noir	SRR5627797
	Pinot Noir	SRR8727801
	PN40024	SRR8835144
	PN40024	SRR8835157
	PN40024	SRR8835168
	Primitivo	SRR5627796
	Princess	SRR7662562
	Red Globe	SRR10439088
	Red Globe	SRR8380673
	Red Globe	SRR8618112
	Red Globe x Centennial seedless	SRR8380670
	Red Globe x Centennial seedless	SRR8380671
	Riesling	SRR2015301
	Riesling	SRR5627794
	Rizamat Gs	SRR8618111
	Ruby Seedless	SRR7662563
	Ruby Seedless	SRR7662565
	Sauvignon Blanc	SRR8727802
	Savagnin	SRR8835156
	Semillion	SRR5627793
	Semillon	SRR11078314
	Sultanie	SRR8835166
	Tannat	SRX283507 and SRX283818
	Tannat	SRR863595
	Tannat	SRR863618
	Teulere-pied-sauvage	SRR8835141
	Thompson RLK	SRR5627780
	Thompson Seedless	SRX316886 and SRX316887
	Thompson Seedless	SRR7662542
	Thopson 2A	SRR5627782
	Traminer	SRR5627802
	Tsolikoouri	SRR8835140
	Vermentino	SRR5803838
	Zinfandel cl. 3	SRR8727823
	Zinfandel ClZ1	SRR8727807
	Zinfandel ClZ10	SRR8727813
	Zinfandel ClZ11	SRR8727818
	Zinfandel ClZ12	SRR8727819
	Zinfandel ClZ13	SRR8727816
	Zinfandel ClZ14	SRR8727817
	Zinfandel ClZ15	SRR8727822
	Zinfandel ClZ2	SRR8727808
	Zinfandel ClZ3	SRR8727837
	Zinfandel ClZ4	SRR8727806
	Zinfandel ClZ5	SRR8727790
	Zinfandel ClZ6	SRR8727810
	Zinfandel ClZ8	SRR8727815
	Zinfandel ClZ9	SRR8727812
	Zinfindel	SRR5627801

## Sheet: Table S2
	Table S2 Summary of whole-genome sequencing for Koshu.
	Sequence ID	Platform	Library type	Number of reads	Total bases
	D0CH4ACXX_WNE05_09P09_L1_L006_R1.fastq	GAIIx	Paired-end	324401617	32440161700
	D0AJ9ACXX_WNE05_09P09_L1_L008_R2.fastq	GAIIx	Paired-end	324401617	32440161700

## Sheet: Table S3
	Table S3 Frequencies of heterozygous and homozygous variants and their ratios for SNP and InDel in each chromosome for Koshu, Thompson seedless, and Tannat.
	Chromosome	Length	SNP
			Koshu			Thompson seedless			Tannat
			Homozygosity	Heterozygosity	Hetero/Homo ratio	Homozygosity	Heterozygosity	Hetero/Homo ratio	Homozygosity	Heterozygosity	Hetero/Homo ratio
	1	23037639	23845	61556	2.58151	19344	38778	2.00465	36499	83900	2.29869
	2	18779844	11310	37770	3.33952	16895	33176	1.96366	17812	63131	3.5443
	3	19341862	22475	45298	2.01548	23090	32685	1.41555	33025	67635	2.04799
	4	23867706	20117	66260	3.29373	32939	32825	0.996539	47532	70582	1.48494
	5	25021643	31316	48081	1.53535	31600	39933	1.2637	28687	93093	3.24513
	6	21508407	27141	54619	2.01242	31282	36085	1.15354	52184	67887	1.30092
	7	21026613	14739	54546	3.70079	28664	24745	0.863278	61433	53675	0.873716
	8	22385789	29808	57328	1.92324	33254	35215	1.05897	41294	77481	1.87633
	9	23006712	24137	44033	1.82429	28402	38447	1.35367	50865	72472	1.42479
	10	18140952	20321	46993	2.31253	22471	35387	1.57479	37738	63480	1.68212
	11	19818926	18968	56351	2.97085	21579	28834	1.33621	47014	72397	1.5399
	12	22702307	20335	44608	2.19366	18892	34252	1.81304	48615	75065	1.54407
	13	24396255	23028	61178	2.65668	23328	41638	1.78489	24836	71291	2.87047
	14	30274277	22194	71742	3.2325	30242	54886	1.81489	69066	93198	1.3494
	15	20304914	18081	38913	2.15215	16128	36963	2.29185	34809	64897	1.86437
	16	22053297	22299	52303	2.34553	28741	39185	1.36338	35247	77365	2.19494
	17	17126926	18386	50721	2.75868	16553	25862	1.56238	29011	68893	2.37472
	18	29360087	32852	78969	2.40378	42641	43429	1.01848	33515	77629	2.31625
	19	24021853	28108	42482	1.51138	17091	43779	2.56152	12900	71776	5.56403
	Total	426176009	429460	1013751	2.36052	483136	696104	1.4408	742082	1385847	1.86751
	Chromosome	Length	InDel
			Koshu			Thompson seedless			Tannat
			Homozygosity	Heterozygosity	Hetero/Homo ratio	Homozygosity	Heterozygosity	Hetero/Homo ratio	Homozygosity	Heterozygosity	Hetero/Homo ratio
	1	23037639	5450	15114	2.77321	5140	11805	2.29669	5842	14859	2.54348
	2	18779844	2643	7502	2.83844	4135	9658	2.33567	2692	9565	3.55312
	3	19341862	4437	10372	2.33762	5587	9515	1.70306	5046	11202	2.21998
	4	23867706	4643	15313	3.29808	7476	9843	1.31661	7390	12478	1.6885
	5	25021643	6233	11151	1.78903	7557	12461	1.64894	4533	14353	3.16634
	6	21508407	6093	13607	2.23322	7690	11201	1.45657	7696	12243	1.59083
	7	21026613	3443	12715	3.693	6784	7834	1.15478	9173	10191	1.11098
	8	22385789	6472	13758	2.12577	8234	11230	1.36386	5710	13138	2.30088
	9	23006712	5202	10431	2.00519	6958	10313	1.48218	8081	12340	1.52704
	10	18140952	4287	10955	2.5554	5237	10494	2.00382	5387	10383	1.92742
	11	19818926	4374	12646	2.89118	5467	8595	1.57216	7306	12640	1.73009
	12	22702307	4049	9878	2.43961	4832	9543	1.97496	6912	12807	1.85286
	13	24396255	4927	13856	2.81226	5705	12569	2.20316	4220	11245	2.66469
	14	30274277	4816	15770	3.2745	7460	15364	2.05952	10265	15437	1.50385
	15	20304914	4158	8897	2.13973	4071	10471	2.5721	5365	10649	1.9849
	16	22053297	5032	12309	2.44615	7153	11290	1.57836	5718	13476	2.35677
	17	17126926	3896	11020	2.82854	3880	7540	1.9433	4032	10751	2.66642
	18	29360087	6913	18047	2.61059	10306	13280	1.28857	5517	12535	2.27207
	19	24021853	6175	9365	1.5166	4455	11956	2.68373	2598	10051	3.86875
	Total	426176009	93243	232706	2.49569	118127	204962	1.7351	113483	230343	2.02976

## Sheet: Table S4
	Table S4 Frequencies and ratios (dN/dS) of non-synonymous substitution and synonymous substitution in each chromosome for Koshu, Thompson seedless, and Tannat.
	Chromosome	Length	Koshu			Thompson seedless			Tannat
			Non-synonymous substitution	Synonymous substitution	dN/dS ratio	Non-synonymous substitution	Synonymous substitution	dN/dS ratio	Non-synonymous substitution	Synonymous substitution	dN/dS ratio
	1	23037639	3276	3017	1.08585	733	555	1.32072	2645	2401	1.10162
	2	18779844	1425	1254	1.13636	584	360	1.62222	1323	1182	1.11929
	3	19341862	2489	2265	1.0989	841	529	1.58979	2207	1969	1.12087
	4	23867706	2938	2776	1.05836	702	550	1.27636	2496	2479	1.00686
	5	25021643	2541	2255	1.12683	1013	723	1.40111	2546	2359	1.07927
	6	21508407	2913	2800	1.04036	888	643	1.38103	2542	2395	1.06138
	7	21026613	2730	2676	1.02018	682	539	1.26531	2568	2553	1.00588
	8	22385789	2993	3018	0.991716	979	718	1.36351	2175	2216	0.981498
	9	23006712	2549	2028	1.2569	1089	621	1.75362	3101	2246	1.38068
	10	18140952	2064	1766	1.16874	731	460	1.58913	1839	1539	1.19493
	11	19818926	2537	2446	1.0372	733	476	1.53992	2397	2374	1.00969
	12	22702307	2625	2040	1.28676	1028	601	1.71048	3098	2460	1.25935
	13	24396255	3442	2678	1.28529	1058	604	1.75166	2360	1954	1.20778
	14	30274277	3463	3091	1.12035	1337	835	1.6012	3729	3169	1.17671
	15	20304914	1942	1688	1.15047	681	477	1.42767	2173	1831	1.18678
	16	22053297	2934	2403	1.22097	1254	708	1.77119	2524	1981	1.2741
	17	17126926	2705	2448	1.10498	595	388	1.5335	2003	1890	1.05979
	18	29360087	4698	4068	1.15487	1554	1064	1.46053	2928	2597	1.12746
	19	24021853	2654	2074	1.27965	1018	627	1.6236	2042	1696	1.20401
	Total	426176009	52918	46791	1.13094	17500	11478	1.52466	46696	41291	1.1309

## Sheet: Table S5
	Table S5 List of GO enrichment for genes that were detected as non-synonymous substitutions in each cultivar.
	Cultivar	GO category	GO ID	GO term	Count	P-value	Gene ID
	Koshu	Biological process	GO:0006629	lipid metabolic process	43	0.002364	100256874, 100260414, 100853969, 100257796, 100261036, 100247394, 100259863, 100263328, 100261664, 100252216, 100246342, 100266766, 100245598, 100247097, 100242257, 104881860, 100244655, 100265912, 100261104, 100256908, 100252671, 104881677, 100252221, 100243349, 100255965, 100258980, 100252205, 100243849, 100249474, 100266485, 100259521, 100265301, 100258789, 100260480, 100242873, 100243811, 100…
	Koshu	Biological process	GO:0009658	chloroplast organization	25	0.00518	100247573, 100249345, 100242283, 100259307, 100247638, 100264713, 100245762, 100263214, 100243819, 100265175, 100263494, 100264997, 100244378, 100265473, 100256278, 100853221, 100250226, 100246860, 100258951, 100248990, 100257201, 100268044, 100255927, 100262132, 100255002
	Koshu	Biological process	GO:0044550	secondary metabolite biosynthetic process	56	0.005564	100265573, 100260701, 100257025, 100262821, 100263428, 100253903, 100245465, 100257370, 100256733, 100255742, 100268125, 100264547, 100245631, 100257926, 100260935, 100253493, 100265877, 100266303, 100263035, 100257960, 100262428, 100243672, 100266385, 100266095, 100249034, 100254375, 100267972, 100256069, 100267215, 100245281, 100250924, 100251202, 100267583, 100255729, 100247206, 100267741, 100…
	Koshu	Biological process	GO:0042744	hydrogen peroxide catabolic process	37	0.00558	100259700, 100257005, 100250514, 100254001, 100261865, 100264023, 100266458, 100241814, 100261517, 100265513, 100243422, 100261539, 100254009, 100262330, 104879121, 100232945, 100260174, 100245432, 100242338, 100265025, 100245326, 104882489, 100233013, 100262575, 100249548, 100247405, 100247634, 100254910, 100262115, 100264421, 100262307, 100257440, 100245996, 100265920, 100257059, 100249258, 100…
	Koshu	Biological process	GO:0006508	proteolysis	47	0.007928	100247787, 100249717, 100245075, 100265577, 100250511, 100261738, 100246541, 100246744, 100267214, 104880093, 100251534, 100256020, 100242231, 100248755, 100262817, 100245410, 100244915, 100251215, 100264861, 100263537, 104882467, 100265220, 100252778, 100264544, 100252371, 100265066, 100244978, 100266485, 100244589, 100265901, 100242950, 100252287, 100263616, 100266429, 100250114, 100255717, 100…
	Koshu	Biological process	GO:0009414	response to water deprivation	16	0.008456	100245171, 100243518, 100247607, 100251865, 100247100, 100247896, 100247402, 100252430, 100241042, 100246513, 104880827, 100242440, 100254126, 100243459, 100264968, 100255606
	Koshu	Biological process	GO:0043171	peptide catabolic process	13	0.012711	100257930, 100248592, 100264544, 100245850, 100251400, 100257526, 100247351, 100241851, 100260562, 100266557, 100244216, 100246976, 100243305
	Koshu	Biological process	GO:0007018	microtubule-based movement	17	0.013319	100266167, 100255345, 100253714, 100257143, 100255840, 100243532, 100264847, 100259414, 100854756, 100266348, 100240753, 100250033, 100854194, 100261269, 100248097, 100250389, 100248639
	Koshu	Biological process	GO:0006979	response to oxidative stress	46	0.015461	100259700, 100257005, 100250424, 100247912, 100250514, 100254001, 100261865, 100266458, 100264023, 100241814, 100242497, 100261517, 100255310, 100265513, 100256776, 100243422, 100233048, 100261539, 104878785, 100262330, 100253175, 100241959, 100232945, 100260174, 100245432, 100242338, 100265025, 100245326, 100262575, 100249548, 104880384, 100252711, 100247634, 100254672, 100254910, 100260995, 100…
	Koshu	Biological process	GO:0019252	starch biosynthetic process	10	0.018428	100241983, 100233071, 100247590, 100250417, 100248665, 100240927, 100243677, 100263079, 100253688, 100264969
	Koshu	Biological process	GO:0005975	carbohydrate metabolic process	107	0.021701	100256504, 100244432, 100261982, 104877308, 100264047, 100245165, 100265436, 100248878, 100254646, 100253904, 100252703, 100247974, 100255644, 100250089, 100249062, 100259116, 100250317, 100262510, 100243909, 100242036, 100259328, 100257468, 100242240, 100251445, 100265368, 100232848, 100266694, 100260663, 104877310, 100253785, 100260564, 100247866, 100245068, 100245849, 100253052, 100264928, 100…
	Koshu	Biological process	GO:0071555	cell wall organization	53	0.023653	100265471, 100261688, 100242996, 100257672, 100250754, 100249591, 100250089, 100232906, 100255547, 100255642, 100253880, 100248512, 100254844, 100260085, 100244803, 100255696, 100261952, 100244488, 100241119, 100260519, 100241056, 100248315, 100253121, 100855249, 100252166, 100251205, 100264928, 100247339, 100264552, 100255856, 100251303, 100266747, 100243159, 100254136, 100249126, 100256998, 100…
	Koshu	Biological process	GO:0016125	sterol metabolic process	24	0.026079	100241751, 100252239, 100241454, 100253713, 100255183, 100267651, 100257818, 100254002, 100246174, 100260260, 100248408, 100257479, 100244714, 100267750, 100261298, 100242305, 100261556, 100258216, 100258933, 100242468, 100262336, 100251295, 100259060, 100252012
	Koshu	Biological process	GO:0009664	plant-type cell wall organization	27	0.044003	100250514, 100254001, 100242732, 100261865, 100241814, 100248670, 100243422, 100245385, 100244103, 100262330, 100244917, 100260630, 100260174, 100258655, 100265025, 100245326, 100255490, 100244523, 100249548, 100267155, 100260158, 100247634, 100266697, 100262115, 100245996, 100249258, 100256842
	Koshu	Biological process	GO:0051603	proteolysis involved in cellular protein catabolic process	30	0.044165	100255855, 100249199, 100245344, 100263853, 100262647, 100245216, 100248853, 104877917, 100247167, 100247506, 100244387, 100243729, 100241851, 100251679, 100266219, 100266848, 100256543, 100246976, 100233020, 100251259, 100265544, 100248712, 100241649, 100245850, 100246535, 100257846, 100248271, 100248881, 100243146, 100257415
	Koshu	Biological process	GO:0098542	defense response to other organism	14	0.045795	100268125, 100256069, 100256094, 100257025, 100249138, 100250924, 100267741, 100255729, 100254242, 100266303, 100241780, 100266385, 100249057, 100262131
	Koshu	Biological process	GO:0098656	anion transmembrane transport	12	0.04999	100241629, 100245864, 100262576, 100252933, 100251908, 100259320, 100244133, 100247044, 100246658, 100265867, 100247413, 100255061
	Koshu	Cellular component	GO:0016021	integral component of membrane	1521	7.01e-09	100241276, 100853969, 100267088, 100246222, 100240897, 100266627, 100255837, 100261783, 100255839, 100242918, 100254974, 100256300, 100243275, 100260287, 100253178, 100243272, 104879121, 100254085, 100260006, 100259102, 100249244, 100260008, 100242133, 100254587, 100246014, 100250071, 100249456, 100854818, 100255820, 100243269, 100257821, 100254980, 100256570, 100257824, 100248394, 100264638, 100…
	Koshu	Cellular component	GO:0005802	trans-Golgi network	56	8.58e-05	100245828, 100259475, 100259190, 100252113, 100243999, 100267996, 100267238, 100256641, 100262459, 100250193, 100258938, 100262009, 100246779, 100247308, 100255820, 100262559, 100243430, 100254017, 100266059, 100263916, 100248394, 100244115, 100259368, 100258278, 100253996, 100245446, 100242751, 104879421, 100853017, 100256123, 100266353, 100248795, 100244357, 100245489, 100259356, 100259697, 100…
	Koshu	Cellular component	GO:0005886	plasma membrane	286	0.000169	100250895, 100233023, 100251322, 100256406, 100242918, 100250391, 100260287, 100246741, 100258578, 100253175, 100249104, 100250693, 100243904, 100245266, 100249446, 100253301, 100259102, 100242138, 100240995, 104877401, 100254587, 100267093, 100246832, 100254980, 100254017, 100246536, 100255033, 100253318, 100244901, 100242142, 100256123, 100248793, 100241815, 100258067, 100257563, 104882454, 100…
	Koshu	Cellular component	GO:0005768	endosome	48	0.002212	100259190, 100252113, 100243999, 100267996, 100248795, 100244357, 100245489, 100259697, 100251016, 100267238, 100251359, 100256641, 100262459, 100250193, 100266114, 100258938, 100255287, 100244863, 100249949, 100265740, 100262838, 100262009, 100246779, 100247308, 100255820, 100262559, 100250817, 100243430, 100266059, 100260303, 100263916, 100248394, 100244115, 100249976, 100241031, 100259368, 100…
	Koshu	Cellular component	GO:0009505	plant-type cell wall	48	0.005854	100254338, 100259724, 100250514, 100254001, 100261865, 100241814, 100259395, 100247339, 100262668, 100243422, 100261154, 100252389, 100248541, 100262330, 100258283, 100247972, 100260653, 100260174, 100252178, 100244533, 100258952, 100265025, 100260211, 100245326, 100264849, 100264662, 100249548, 100244523, 100265895, 100254614, 100245856, 100233095, 100247634, 100251007, 100255050, 100262115, 100…
	Koshu	Cellular component	GO:0005618	cell wall	93	0.012181	100255353, 100852502, 104880619, 100245036, 100245071, 100248670, 100265471, 100261688, 100252783, 100256776, 100266527, 100264708, 100252362, 100258861, 100255644, 100253692, 100232906, 100264570, 100253079, 100255547, 100255642, 100254319, 100262077, 100251409, 100242515, 100245304, 100255490, 100255696, 100257766, 100266519, 100254367, 100262510, 100258852, 100242388, 100241119, 100267155, 100…
	Koshu	Cellular component	GO:0005871	kinesin complex	17	0.016272	100266167, 100255345, 100253714, 100257143, 100255840, 100243532, 100264847, 100259414, 100854756, 100266348, 100240753, 100250033, 100854194, 100261269, 100248097, 100250389, 100248639
	Koshu	Cellular component	GO:0005887	integral component of plasma membrane	91	0.017474	100233023, 100257630, 100256148, 100233028, 100245071, 100244133, 100232977, 100264712, 100248822, 100242379, 100243856, 100262038, 100247413, 100266338, 100254353, 100232948, 100258779, 100232949, 100263625, 100251585, 100246545, 100253081, 100267465, 100252518, 100248326, 100233111, 100253597, 100257762, 100251908, 100252933, 100262693, 100252269, 100262713, 100255410, 100243325, 100267297, 100…
	Koshu	Cellular component	GO:0009705	plant-type vacuole membrane	21	0.028856	100246381, 100263878, 100265876, 100240763, 100243010, 100263526, 100233028, 100263377, 100242749, 100243275, 104879781, 100254043, 100266673, 100245380, 100241517, 100257187, 100259102, 100241797, 100260824, 104878514, 100250869
	Koshu	Molecular function	GO:0005524	ATP binding	622	3.63e-07	100250895, 100241273, 100253071, 100254581, 100268052, 100266622, 100242918, 100254083, 100253178, 100243272, 100250693, 100267893, 100250696, 100243904, 100260001, 100249446, 100264502, 100261269, 100260006, 100240995, 100250591, 100256688, 100254587, 100253714, 100243368, 100249701, 100266612, 100257827, 100251060, 100249647, 100254072, 100242248, 100249111, 100253855, 100241678, 100256808, 100…
	Koshu	Molecular function	GO:0008270	zinc ion binding	393	8.86e-07	100257930, 104879530, 100253705, 100259248, 100262260, 100267498, 100250891, 100253980, 100260002, 100243903, 100240999, 100242137, 100253714, 100268065, 100255968, 100261796, 100248592, 100259258, 100260139, 100251060, 100262252, 100243778, 100253709, 100241261, 100256124, 100268075, 100853811, 100249322, 100263494, 100259973, 100262243, 100262147, 100241783, 100250784, 100256964, 100260157, 100…
	Koshu	Molecular function	GO:0004672	protein kinase activity	153	1.65e-06	100259194, 100246749, 100244035, 100264185, 100258108, 100242918, 100854235, 100245261, 100232947, 100254781, 100253178, 100263624, 100243272, 100265149, 100264370, 100244032, 100267893, 100250812, 100248069, 100264502, 100249446, 100246642, 100260006, 100251651, 100265049, 100256688, 100257625, 100265561, 100243368, 100249701, 100245063, 100250523, 100253910, 100261525, 100254015, 100251648, 100…
	Koshu	Molecular function	GO:0016705	oxidoreductase activity, acting on paired donors, with incorporation or reduction of molecular oxygen	56	0.000741	100250517, 100256084, 100266991, 100245827, 100264184, 100257479, 100261934, 100257474, 100243621, 100244673, 100251750, 100258933, 100254391, 100252012, 100240685, 100251407, 100253713, 100246737, 100265053, 100255590, 100251813, 100242305, 100253312, 100241751, 100253152, 100252239, 100241454, 100255183, 100257818, 100260260, 100263507, 100248408, 100258799, 100262602, 100248909, 100261556, 100…
	Koshu	Molecular function	GO:0042626	ATPase activity, coupled to transmembrane movement of substances	42	0.000899	100250895, 100248134, 100251419, 100241161, 100256323, 100258729, 100245097, 100254999, 100242992, 100251535, 100258795, 100258320, 100248658, 100255890, 100262436, 100250693, 100255043, 100244471, 100253652, 100853718, 100240995, 100267249, 100251372, 100267452, 100243221, 100264482, 100248338, 100260321, 100251490, 100245835, 100262734, 100259876, 100253418, 100265902, 100244406, 100265848, 100…
	Koshu	Molecular function	GO:0022857	transmembrane transporter activity	26	0.001425	100252741, 100247871, 100244078, 100242270, 100259498, 100266045, 100256406, 100257561, 100242046, 100242569, 100254068, 100264553, 100258691, 100260287, 100249272, 100252983, 100241372, 104879815, 100260063, 100245441, 100264216, 100247036, 100248238, 100249683, 100262193, 100248371
	Koshu	Molecular function	GO:0003824	catalytic activity	83	0.002229	104882479, 100250490, 100233110, 100263876, 100253890, 100252885, 100256391, 100268118, 100245826, 100255870, 100262362, 100264750, 100266662, 100261927, 100259377, 100264246, 100247939, 100246702, 100242041, 100245269, 100251690, 100253488, 100252010, 100264142, 100265977, 100265978, 100261471, 100253252, 100267198, 100259464, 100250166, 100255305, 100242385, 100259215, 100265262, 100242793, 100…
	Koshu	Molecular function	GO:0030246	carbohydrate binding	41	0.002387	100245036, 100243232, 100256955, 100246749, 100852575, 100262991, 100263522, 100262722, 100242374, 100265149, 100241899, 100264008, 100249067, 100267116, 100260653, 104880167, 100243903, 100263312, 100265027, 100246642, 100244533, 100267601, 100252010, 100232901, 100252911, 100245063, 100254367, 100262510, 100258852, 100246895, 100259328, 100242240, 100259874, 100854743, 100232848, 100266694, 100…
	Koshu	Molecular function	GO:0050660	flavin adenine dinucleotide binding	46	0.007807	100265235, 100246868, 100262640, 100233005, 100260746, 100254507, 100261685, 100256291, 100250364, 100247412, 100248547, 100257524, 100253651, 100243622, 100263572, 100267760, 100254904, 100259979, 100253961, 100265098, 100248870, 100267896, 100252519, 100242277, 100249518, 100242784, 100264005, 100233035, 100251123, 100254037, 100265190, 100261349, 100248597, 100266705, 100258517, 100263730, 100…
	Koshu	Molecular function	GO:0000049	tRNA binding	15	0.007833	100250310, 100253638, 100262638, 100251895, 100247530, 100265994, 100257273, 100254604, 100853559, 100250847, 100255425, 100251962, 100258288, 100244170, 100252179
	Koshu	Molecular function	GO:0020037	heme binding	147	0.008118	100250517, 100250986, 100265573, 100253241, 100250514, 100260701, 100245827, 100264184, 100261539, 100253903, 100263428, 100257479, 100245465, 100261934, 100257474, 104879121, 100255742, 100232945, 100251750, 100258933, 100254391, 100242338, 100268125, 104882489, 100253713, 100265053, 100245631, 100257926, 100262115, 100266303, 100263035, 100253312, 100243672, 100266385, 100249258, 100254375, 100…
	Koshu	Molecular function	GO:0043531	ADP binding	48	0.011263	104880229, 100251433, 100259650, 100254455, 100254970, 100258223, 100262926, 100261821, 100260098, 100260928, 100265494, 104878768, 100252193, 100854398, 100253382, 100249639, 100253197, 100262243, 100256901, 100853082, 100245534, 100260007, 100260919, 100853648, 100255204, 100854936, 100258544, 100254908, 100242696, 100253350, 100246175, 100242909, 104881302, 100265369, 100266987, 100257664, 100…
	Koshu	Molecular function	GO:0016614	oxidoreductase activity, acting on CH-OH group of donors	16	0.014169	100265190, 100247412, 100266705, 100248547, 100263730, 100267760, 100242449, 100253961, 100265098, 100248870, 100252519, 100242277, 100242784, 100264005, 100250740, 100255199
	Koshu	Molecular function	GO:0004553	hydrolase activity, hydrolyzing O-glycosyl compounds	55	0.015138	100259000, 100264047, 100261940, 100245071, 100246784, 100261688, 100253904, 104880924, 100257371, 100254154, 100232906, 100249062, 100232900, 100255547, 100255642, 100266240, 100232986, 100255696, 100260517, 100243909, 100241119, 100257468, 100251445, 100265368, 100244186, 100241056, 100855249, 100241539, 100232951, 100254475, 100242217, 100253729, 100267784, 100262991, 100251303, 100262905, 100…
	Koshu	Molecular function	GO:0008810	cellulase activity	11	0.01584	100267124, 100262603, 100233076, 100255644, 100232904, 100260564, 100262347, 100248251, 100260645, 100255237, 100259874
	Koshu	Molecular function	GO:0000155	phosphorelay sensor kinase activity	13	0.019593	100258014, 100247100, 100241765, 100261882, 100262213, 100241730, 100264019, 100254304, 100249603, 100247122, 100240824, 100232863, 100263145
	Koshu	Molecular function	GO:0004497	monooxygenase activity	55	0.03003	100250517, 100261685, 100264184, 100250364, 100257479, 100253651, 100257474, 100243621, 100251750, 100258933, 100254391, 100252012, 100251407, 100253713, 100265053, 100255590, 100267942, 100248597, 100251813, 100242305, 100257960, 100253312, 100268120, 100266095, 100262640, 100253152, 100241751, 100252239, 100260746, 100241454, 100255183, 100257818, 100251202, 100260260, 100263507, 100248408, 100…
	Koshu	Molecular function	GO:0004674	protein serine/threonine kinase activity	147	0.039043	100855116, 100257634, 100245961, 100253071, 100240913, 100264109, 100241109, 100252254, 100854787, 100254782, 100243904, 100250696, 100259538, 100252460, 100258679, 100254414, 100254587, 100245171, 100266827, 100246196, 100244972, 100246192, 100252877, 100258819, 100246536, 100254072, 100253855, 100253318, 100257460, 100252390, 100249509, 100251958, 100250110, 100266306, 100241678, 100252663, 100…
	Koshu	Molecular function	GO:0008171	O-methyltransferase activity	28	0.039735	100243978, 100258846, 100259003, 100256875, 100233087, 100268094, 100260786, 100243529, 100264316, 100232921, 100266060, 100243765, 100259246, 100255808, 100265976, 100233134, 100265214, 100242033, 100254011, 100264018, 100242108, 100265990, 100263651, 100248917, 100251741, 100233031, 100233030, 100232862
	Koshu	Molecular function	GO:0016788	hydrolase activity, acting on ester bonds	39	0.044478	100259746, 100251557, 100247001, 100252171, 100252867, 100266479, 100248401, 100251018, 100243401, 100267979, 100265188, 100253848, 104877427, 100259984, 100248183, 100259265, 100247676, 100260650, 100267748, 100251794, 100253135, 100263710, 104879521, 100257038, 100249419, 100258446, 100249332, 100260238, 100259214, 104880870, 100261771, 100266713, 100247277, 100241245, 100255578, 100254856, 100…
	Koshu	Molecular function	GO:0005506	iron ion binding	126	0.045201	100256084, 100250517, 100256874, 100265573, 100260701, 100245827, 100264184, 100263428, 100253903, 100257479, 100245465, 100261934, 100257474, 104879260, 100255742, 100251750, 100258933, 100254391, 100268125, 100253713, 100265053, 100245631, 100257071, 100257926, 100243849, 100266303, 100263035, 100253312, 100243672, 100266385, 100246868, 100254375, 100252239, 100266188, 100255183, 100257818, 100…
	Thompson seedless	Biological process	GO:0006952	defense response	47	0.000415	104880229, 100251433, 100259650, 100254970, 100262926, 100260098, 100246887, 100252193, 100854398, 100253382, 100259221, 100243040, 100256566, 100233060, 100233063, 100245534, 100260007, 100853648, 100255204, 100258544, 100254908, 100258426, 100246175, 100265369, 100266987, 100248161, 100258423, 100267151, 100265368, 100249646, 100233053, 100267750, 100247196, 100852949, 100260669, 104881040, 100…
	Thompson seedless	Biological process	GO:0007018	microtubule-based movement	11	0.011365	100250033, 100255345, 100257143, 100255840, 100261900, 100264847, 100261269, 100854756, 100248097, 100240753, 100250389
	Thompson seedless	Biological process	GO:0044550	secondary metabolite biosynthetic process	30	0.013465	100254375, 100267972, 100262821, 100245281, 100253903, 100255729, 100267741, 100243444, 100255742, 100241780, 100263141, 100254557, 100244230, 100258660, 100244525, 100256094, 100264547, 100260792, 100260154, 100240884, 100260935, 100252376, 100253660, 100263035, 100245351, 100257960, 100262428, 100246036, 100266385, 100262131
	Thompson seedless	Biological process	GO:0006898	receptor-mediated endocytosis	5	0.014127	100264365, 100266034, 100249766, 100244517, 100853821
	Thompson seedless	Biological process	GO:0006606	protein import into nucleus	10	0.024225	100253561, 100250245, 100251875, 100265039, 100252000, 100243944, 100257001, 100256006, 100252245, 100265724
	Thompson seedless	Biological process	GO:0006418	tRNA aminoacylation for protein translation	5	0.034223	100241273, 100253638, 100251895, 100265624, 100257273
	Thompson seedless	Biological process	GO:0000710	meiotic mismatch repair	5	0.034223	100268052, 100266612, 100255608, 100244316, 100266933
	Thompson seedless	Biological process	GO:0007030	Golgi organization	6	0.043951	100246016, 100243313, 100243031, 100266441, 100240922, 100255916
	Thompson seedless	Biological process	GO:0007076	mitotic chromosome condensation	4	0.047171	100245029, 100251638, 100242435, 100240773
	Thompson seedless	Biological process	GO:0006013	mannose metabolic process	4	0.047171	100249067, 100266854, 100243903, 100244533
	Thompson seedless	Biological process	GO:0008033	tRNA processing	7	0.048254	100249005, 100241609, 100242086, 100264494, 100257307, 100258470, 100265994
	Thompson seedless	Cellular component	GO:0031982	vesicle	6	0.012398	100264365, 100243292, 100266034, 100249766, 100244517, 100853821
	Thompson seedless	Cellular component	GO:0005871	kinesin complex	11	0.012999	100250033, 100255345, 100257143, 100255840, 100261900, 100264847, 100261269, 100854756, 100248097, 100240753, 100250389
	Thompson seedless	Cellular component	GO:0032040	small-subunit processome	14	0.01461	100262552, 100243158, 100262322, 100265091, 100245609, 100258999, 100242719, 100250257, 100266615, 100241077, 100254023, 100267580, 100244532, 100248675
	Thompson seedless	Cellular component	GO:0005802	trans-Golgi network	26	0.03767	100256123, 100244357, 100245489, 100252116, 100259356, 100251016, 100251359, 100265166, 100250193, 100266114, 100258938, 100255904, 100261408, 100265740, 100262009, 100244364, 100250471, 100267778, 100254017, 100243430, 100258213, 100253996, 100247152, 100246652, 100243005, 104879421
	Thompson seedless	Cellular component	GO:0005789	endoplasmic reticulum membrane	35	0.041963	100256874, 100250299, 100259438, 100253897, 100245903, 100261669, 100245571, 100264375, 100262038, 100262788, 100247350, 100249516, 100249394, 100242020, 100250536, 100260611, 100261575, 100854287, 100241567, 100252221, 100244523, 100266364, 100248888, 100243849, 100254701, 100257387, 100241202, 100249682, 100254323, 100254873, 100267010, 100249603, 100253999, 100257201, 100853930
	Thompson seedless	Cellular component	GO:0043231	intracellular membrane-bounded organelle	47	0.043087	100240956, 100260222, 100260432, 100257916, 100261535, 100241576, 100261214, 100242993, 104878931, 100252583, 100258795, 100258579, 100250360, 100248116, 100264600, 100247997, 100242982, 100253652, 100245127, 100242969, 100242786, 100249518, 100241741, 100255947, 100253104, 100250976, 100260618, 100233099, 100262693, 100241766, 100264868, 100247052, 100262223, 100248812, 100263517, 100262255, 100…
	Thompson seedless	Cellular component	GO:0016021	integral component of membrane	673	0.043969	100244263, 100240895, 100254188, 100246222, 100256406, 100254974, 100256300, 100253178, 104879472, 100243272, 100250693, 100254085, 100262262, 100243903, 100249516, 100260006, 104879973, 100259102, 100855369, 100260008, 100249244, 100242141, 100246016, 100246014, 100243368, 100249701, 100257821, 100254980, 100266616, 100254985, 100246113, 100259057, 100267889, 100255033, 100243773, 100242248, 100…
	Thompson seedless	Molecular function	GO:0043531	ADP binding	39	6.55e-08	104880229, 100251433, 100259650, 100254455, 100254970, 100262926, 100260098, 104878768, 100265494, 100246887, 100854398, 100252193, 100253382, 100249639, 100262243, 100245534, 100260007, 100853648, 100255204, 100258544, 100254908, 100246175, 104881302, 100265369, 100266987, 100258423, 100249646, 104878964, 100247196, 100852949, 100260669, 100855173, 104881040, 100854691, 104879463, 100246132, 100…
	Thompson seedless	Molecular function	GO:0005524	ATP binding	313	3.87e-06	100241273, 100264852, 100254581, 100268052, 100246749, 100256002, 100257581, 100241109, 100253178, 100243272, 100250693, 100259538, 100262262, 100261269, 100260006, 100250591, 100265624, 100254844, 100243368, 100249701, 100242517, 100245063, 100257827, 100266612, 100264868, 100254985, 100254015, 100264865, 100249647, 100242248, 100241678, 100259621, 100262258, 100256123, 100263087, 100244281, 100…
	Thompson seedless	Molecular function	GO:0042626	ATPase activity, coupled to transmembrane movement of substances	30	6.31e-06	100251419, 100241161, 100256323, 100254999, 100242992, 100258795, 100258320, 100255890, 100262436, 100250693, 100262262, 100253652, 100267249, 100251372, 100267452, 100243490, 100243221, 100264482, 100260321, 100245835, 100246279, 100259876, 100265902, 100244406, 100265905, 100264776, 100264279, 100259790, 100255917, 100244232
	Thompson seedless	Molecular function	GO:0004672	protein kinase activity	78	0.000425	100252567, 100243232, 100246749, 100256497, 100261177, 100264402, 100258108, 100264185, 100854235, 100254781, 100263570, 100253178, 100263624, 100264008, 100243272, 100265149, 100244032, 100262317, 100260006, 100266867, 100263472, 100265561, 100259712, 100264925, 100243368, 100253808, 100244602, 100249701, 100245063, 100254468, 100247382, 100266345, 100253910, 100258232, 100254015, 100241966, 100…
	Thompson seedless	Molecular function	GO:0030246	carbohydrate binding	25	0.001562	100254505, 100245036, 100245063, 100243232, 100246749, 100260423, 100254367, 100256158, 100262510, 104882780, 100246895, 100242374, 100854743, 100264008, 100265149, 100259893, 100249067, 100243903, 100266854, 100248350, 100267601, 100244533, 100249999, 100243597, 100232901
	Thompson seedless	Molecular function	GO:0016788	hydrolase activity, acting on ester bonds	26	0.001612	100252171, 104879521, 100252867, 100249419, 100257038, 100251018, 100260238, 100267979, 100249332, 100259214, 100251635, 100855319, 100259984, 104877427, 100254165, 104880870, 100266713, 100248183, 100247277, 100267748, 100254856, 100264461, 100251794, 100253135, 100260009, 100247462
	Thompson seedless	Molecular function	GO:0004791	thioredoxin-disulfide reductase activity	10	0.005136	100259872, 100262307, 104879633, 100263578, 100257225, 104881139, 100262541, 100258837, 104881136, 104881137
	Thompson seedless	Molecular function	GO:0003924	GTPase activity	30	0.011242	100264026, 100257954, 100243480, 100242583, 100247624, 100251032, 100248291, 100253367, 100247229, 100259096, 100257493, 100255622, 100242391, 100244975, 100265605, 100244919, 100247638, 100257669, 100249973, 100267092, 100248864, 100244185, 100261017, 100254873, 100252450, 100261736, 100242149, 100247081, 100255617, 100265034
	Thompson seedless	Molecular function	GO:0005247	voltage-gated chloride channel activity	6	0.014621	100253731, 100260066, 100245380, 100259734, 100261408, 100266917
	Thompson seedless	Molecular function	GO:0016887	ATPase activity	15	0.01477	100257143, 100244281, 100264847, 100243511, 100232918, 100854756, 100249647, 100261900, 100252659, 100246248, 100261269, 100241843, 100248097, 100256523, 100250389
	Thompson seedless	Molecular function	GO:0016614	oxidoreductase activity, acting on CH-OH group of donors	10	0.023183	100263730, 100242449, 100253961, 100248870, 100252519, 100242784, 100247412, 100264005, 100248547, 100266705
	Thompson seedless	Molecular function	GO:0000049	tRNA binding	9	0.031918	100853559, 100250310, 100253638, 100255425, 100244170, 100251895, 100256002, 100265994, 100257273
	Thompson seedless	Molecular function	GO:0016709	oxidoreductase activity, acting on paired donors, with incorporation or reduction of molecular oxygen, NAD(P)H as one donor, and incorporation of one atom of oxygen	29	0.04091	100254375, 100267972, 100262821, 100245281, 100253903, 100255729, 100267741, 100243444, 100255742, 100241780, 100263141, 100254557, 100244230, 100258660, 100244525, 100256094, 100264547, 100260154, 100260792, 100240884, 100260935, 100252376, 100253660, 100263035, 100245351, 100262428, 100246036, 100266385, 100262131
	Thompson seedless	Molecular function	GO:0005528	FK506 binding	9	0.047003	100262788, 100259438, 100249682, 100267010, 100249394, 100853930, 100250536, 100260611, 100254701
	Tannat	Biological process	GO:0051603	proteolysis involved in cellular protein catabolic process	35	2.69e-05	100255855, 100242026, 100249199, 100264100, 100245344, 100263853, 100262647, 100245216, 100246411, 100248853, 104877917, 100247167, 100247506, 100244387, 100243729, 100251399, 100241851, 100251679, 100266219, 100264473, 100266848, 100246976, 100233020, 100251259, 100265544, 100250475, 100248712, 100241649, 100245850, 100266090, 100257846, 100248271, 100248881, 100243146, 100257415
	Tannat	Biological process	GO:0009658	chloroplast organization	24	0.002647	100247573, 100249345, 100242283, 100259307, 100247638, 100264713, 100245762, 100263214, 100243819, 100265175, 100263494, 100264997, 100244378, 100265473, 100256278, 100250226, 100258951, 100248990, 100257201, 100268044, 100255927, 100262132, 100253507, 100255002
	Tannat	Biological process	GO:0005975	carbohydrate metabolic process	102	0.003322	100256504, 100244432, 104877308, 100254505, 100264047, 100245165, 100254646, 100253904, 100252703, 100247974, 100244031, 100255644, 100249062, 100268127, 100266823, 100233039, 100250317, 100262510, 100243909, 100242036, 100259328, 100257468, 100242240, 100245638, 100251445, 100265368, 100266694, 100260663, 104877310, 100253785, 100260564, 100247866, 100263206, 100253052, 100264928, 100262991, 100…
	Tannat	Biological process	GO:0043171	peptide catabolic process	13	0.004139	100257930, 100248592, 100245850, 100251400, 100257526, 100247351, 100252374, 100241851, 100260562, 100266557, 100244216, 100246976, 100243305
	Tannat	Biological process	GO:0019252	starch biosynthetic process	10	0.007552	100241983, 100233071, 100247590, 100250417, 100248665, 100240927, 100243677, 100263079, 100253688, 100264969
	Tannat	Biological process	GO:0071554	cell wall organization or biogenesis	21	0.010063	100250486, 100262536, 100261884, 100249456, 100253718, 100252035, 100261302, 100264389, 100251081, 100250342, 100255845, 100242952, 100267770, 100249925, 100252383, 100246507, 100264146, 100255693, 100265666, 100260535, 100244658
	Tannat	Biological process	GO:0006629	lipid metabolic process	38	0.010619	100256874, 100853969, 100261036, 100247394, 100263328, 100261664, 100252216, 100266766, 100245598, 100247097, 100242257, 100244655, 100265912, 100261104, 100256908, 100854885, 100252671, 100252221, 100243349, 100255965, 100258980, 100252205, 100253457, 100251427, 100249474, 100259521, 100265301, 100258789, 100260480, 100242873, 100243811, 100266852, 100267436, 100248411, 100246982, 100258966, 100…
	Tannat	Biological process	GO:0042545	cell wall modification	23	0.01395	100242515, 104880619, 100242572, 100245304, 100257766, 100245658, 100854283, 100247362, 100266527, 100242915, 100262623, 104880639, 100242757, 104880150, 100252362, 100263101, 100267782, 100256537, 100253692, 100233113, 100241515, 100254319, 100262077
	Tannat	Biological process	GO:0031222	arabinan catabolic process	9	0.014331	100259724, 100265962, 100247929, 100249978, 100254614, 100262089, 100249505, 100252178, 100262668
	Tannat	Biological process	GO:0045493	xylan catabolic process	9	0.014331	100259724, 100265962, 100247929, 100249978, 100254614, 100262089, 100249505, 100252178, 100262668
	Tannat	Biological process	GO:0010268	brassinosteroid homeostasis	20	0.015358	100241454, 100252239, 100267651, 100255183, 100257818, 100257922, 100246174, 100260260, 100248408, 100263507, 100257479, 100244714, 100242305, 100261556, 100258216, 100258933, 100242468, 100262336, 100251295, 100259060
	Tannat	Biological process	GO:0016485	protein processing	17	0.016304	100241704, 100241085, 100241276, 100245850, 100247399, 100262038, 100250758, 100242951, 100249088, 100266746, 100252610, 100241851, 100252611, 100255619, 100267267, 100246976, 100263915
	Tannat	Biological process	GO:0009793	embryo development ending in seed dormancy	23	0.023119	100241722, 100261159, 100242283, 100254398, 100258071, 100254550, 100264400, 100247638, 100263214, 100244978, 100250251, 100255238, 100262737, 100260957, 100267586, 100266746, 100247202, 100249394, 100252323, 100854476, 100249022, 100255002, 100249540
	Tannat	Biological process	GO:0005978	glycogen biosynthetic process	8	0.026915	100241983, 100247590, 100257371, 100260732, 100248665, 100240927, 100263079, 100253688
	Tannat	Biological process	GO:0045490	pectin catabolic process	30	0.027747	100255011, 104880619, 100246124, 100266527, 100251231, 100262623, 100252362, 100263101, 100267782, 100253692, 100233113, 100254319, 100262077, 100233090, 100242515, 100242572, 100245304, 100245658, 100257766, 100250523, 100243265, 100854283, 100247362, 100242915, 104880639, 100242757, 104880150, 100256537, 100242302, 100241515
	Tannat	Biological process	GO:0006952	defense response	69	0.032745	100254970, 100262926, 100252904, 100260928, 100241439, 100252193, 100233061, 100233062, 100253382, 100251695, 100233060, 100853252, 100233066, 100233063, 100853085, 100256901, 100248923, 100853082, 100260007, 100255204, 100853675, 100254178, 100258544, 100242696, 100253350, 100242909, 100265369, 100257664, 100265368, 100249646, 100852949, 104881040, 100855173, 100217471, 104879463, 100249212, 100…
	Tannat	Biological process	GO:0016125	sterol metabolic process	22	0.033116	100252239, 100241454, 100253713, 100255183, 100267651, 100257818, 100254002, 100257922, 100246174, 100260260, 100248408, 100257479, 100244714, 100242305, 100261556, 100258216, 100258933, 100242468, 100262336, 100251295, 100252012, 100259060
	Tannat	Biological process	GO:0016132	brassinosteroid biosynthetic process	19	0.038718	100241454, 100252239, 100267651, 100255183, 100257818, 100257922, 100246174, 100260260, 100248408, 100257479, 100244714, 100242305, 100261556, 100258216, 100258933, 100242468, 100262336, 100251295, 100259060
	Tannat	Biological process	GO:0031122	cytoplasmic microtubule organization	9	0.041448	100255993, 100256552, 100264212, 100253260, 100247210, 100248708, 100245188, 100267092, 100259303
	Tannat	Biological process	GO:0006281	DNA repair	26	0.045121	100268119, 100242830, 100250139, 100249755, 100263508, 100253205, 100256642, 100255740, 100245725, 100250121, 100264904, 100251145, 100247070, 100259037, 100255412, 100259525, 100266192, 100260975, 100267412, 100254758, 100251594, 100259113, 100263039, 100246771, 100248351, 100258398
	Tannat	Cellular component	GO:0005802	trans-Golgi network	49	0.001463	100260142, 100245828, 100252113, 100243999, 100249557, 100252116, 100267238, 100262459, 100256641, 100258938, 100262009, 100246779, 100247308, 100254017, 100243430, 100263916, 100244681, 100244115, 100248394, 100258237, 100259368, 100258278, 100259152, 100253996, 104879421, 100256123, 100248795, 100244357, 100245489, 100250634, 100248509, 100259697, 100251016, 100251359, 100266114, 100255904, 100…
	Tannat	Cellular component	GO:0016021	integral component of membrane	1315	0.002959	100241276, 100853969, 100240895, 100246222, 100261783, 100255839, 100242918, 100254974, 100256300, 100243275, 100260287, 100253178, 100243272, 100249657, 100241669, 100260006, 100259102, 100249244, 100260008, 100242133, 100242141, 100246014, 100250071, 100854818, 100249456, 100243269, 100257821, 100256570, 100254985, 100248394, 100254072, 100256574, 100253996, 100256701, 100241678, 100242142, 100…
	Tannat	Cellular component	GO:0005615	extracellular space	19	0.003597	100265544, 100250475, 100264027, 100242026, 100265388, 100245344, 100248853, 100246411, 104877917, 100247167, 100249088, 100244387, 100243729, 100248881, 100266122, 100264473, 100257415, 100257705, 100233020
	Tannat	Cellular component	GO:0005764	lysosome	13	0.013441	100247167, 100250475, 100242026, 100244387, 100243729, 100245344, 100248881, 100264473, 100257415, 100248853, 100246411, 100233020, 104877917
	Tannat	Cellular component	GO:0043231	intracellular membrane-bounded organelle	85	0.022683	100242998, 100240956, 100253245, 100261535, 100242993, 100265929, 100254646, 104878931, 100258579, 100266338, 100250360, 100243725, 100248116, 100264600, 100254886, 100258380, 100246545, 100245127, 100253652, 100242969, 100249518, 100250976, 100260618, 100262693, 100258170, 100259719, 100249215, 100241766, 100248024, 100242099, 100255865, 100264868, 100262223, 100262255, 100254606, 100264341, 100…
	Tannat	Cellular component	GO:0005887	integral component of plasma membrane	82	0.026251	100233023, 100257630, 100256148, 100245071, 100244133, 100232977, 100242379, 100243856, 100262038, 100247413, 100266338, 100254353, 100232948, 100232949, 100263625, 100267000, 100246545, 100252610, 100253081, 100252518, 100247121, 100244269, 100233111, 100250975, 100253597, 100251908, 100252933, 100262693, 100252269, 100264868, 100249972, 100243325, 100245278, 100232846, 100232845, 100259291, 100…
	Tannat	Cellular component	GO:0005618	cell wall	83	0.026785	100255353, 100852502, 100263324, 104880619, 100245036, 100247597, 100245071, 100246166, 100248670, 100265471, 100261688, 100252783, 100267763, 100266527, 100254415, 100264708, 100262623, 100252362, 100255644, 100253692, 100233113, 100255642, 100254319, 100262077, 100251409, 100257324, 100242515, 100245304, 100255696, 100257766, 100254367, 100266519, 100262510, 100258852, 100241119, 100242240, 100…
	Tannat	Cellular component	GO:0005774	vacuolar membrane	43	0.027168	100260142, 100252113, 100249557, 100248795, 100252116, 100250616, 100264247, 100251016, 100258320, 100267238, 100268071, 100251359, 100247350, 100250206, 100260653, 100258938, 100255747, 100244533, 100252804, 100255800, 100245798, 100260063, 100256413, 100246779, 100265388, 100261187, 100244523, 100249972, 100255032, 100265799, 100257968, 100258969, 100259368, 100245735, 100253996, 100266854, 100…
	Tannat	Cellular component	GO:0009505	plant-type cell wall	41	0.044692	100254338, 100259724, 100250514, 100257028, 100247339, 100262668, 100248541, 100262330, 100258283, 104881373, 100260653, 100260174, 100252178, 100244533, 100258952, 100265025, 100245326, 100264849, 100264662, 100249548, 100244523, 100265895, 100254614, 100245638, 100247634, 100251007, 100255050, 100265962, 100247929, 100253642, 100260663, 100249978, 100266854, 100245996, 100262423, 100262089, 100…
	Tannat	Cellular component	GO:0005777	peroxisome	24	0.047282	100247651, 100254507, 100262653, 100245940, 100262732, 100245687, 100253726, 100232988, 100243704, 100242533, 100246098, 104878785, 100253767, 100246999, 100250589, 100266490, 100246296, 100259153, 100241037, 100251692, 100246958, 100257352, 100246470, 100245425
	Tannat	Molecular function	GO:0005524	ATP binding	568	6.1e-07	100241273, 100253071, 100254581, 100268052, 100266622, 100256002, 100242918, 100253178, 100243272, 100250693, 100250696, 100260001, 100249446, 100264502, 100261269, 100243768, 100260006, 100240995, 100250591, 100246022, 100256688, 100246229, 100253714, 100243368, 100249701, 100266612, 100257827, 100254985, 100249647, 100254072, 100249111, 100253855, 100241678, 100262258, 100268069, 100259127, 100…
	Tannat	Molecular function	GO:0004672	protein kinase activity	139	1.22e-05	100252789, 100259194, 100246749, 100267283, 104877300, 100258108, 100242918, 100854235, 100245261, 100232947, 100254781, 100253178, 100265149, 100243272, 100264370, 100244032, 100250812, 100248069, 100264502, 100249446, 100260006, 100251651, 100265049, 100256688, 100265561, 100243368, 100249701, 100245063, 100250523, 100261525, 100251648, 100265158, 100249111, 100268069, 100257697, 100262086, 100…
	Tannat	Molecular function	GO:0043531	ADP binding	51	4.1e-05	100254455, 100254970, 100262926, 100260928, 100252193, 100253382, 100853252, 100853456, 100256901, 100853082, 100260007, 100255204, 100258544, 100242696, 100253350, 100242909, 100265369, 100257664, 100246258, 100249646, 100852949, 100855173, 104881040, 104879463, 100251642, 104880229, 100251433, 100258223, 100260098, 100261821, 100265494, 104878768, 100854398, 100249639, 100253197, 100245534, 100…
	Tannat	Molecular function	GO:0008270	zinc ion binding	343	0.000602	100257930, 104881090, 104879530, 100253705, 100267498, 100259248, 100262260, 100245764, 100250891, 104881371, 100253980, 100252700, 100259539, 100267231, 100240999, 100254410, 100242137, 100245168, 100241529, 100251758, 100253714, 100242654, 100255968, 100248592, 100259258, 100260139, 100254706, 100243266, 100248053, 100266109, 100260562, 100258580, 100253709, 100267384, 100248199, 100241261, 100…
	Tannat	Molecular function	GO:0050660	flavin adenine dinucleotide binding	45	0.001312	100265235, 100246868, 100262640, 100256048, 100233005, 100260746, 100254507, 100261685, 100250364, 100247412, 100248547, 100253651, 100243622, 100263572, 100254904, 100259979, 100265098, 100253961, 100248870, 100267896, 100257352, 100252519, 100242277, 100249518, 100242784, 100264005, 100265831, 100252539, 100233035, 100251123, 100254037, 100265190, 100261349, 100852585, 100248597, 100266705, 100…
	Tannat	Molecular function	GO:0004674	protein serine/threonine kinase activity	142	0.002659	100855116, 100257634, 100245961, 100253071, 100242045, 100240913, 100252887, 100252254, 100241109, 100258629, 100250696, 100259538, 100252460, 100263125, 100253795, 100258679, 100254113, 100246229, 100245171, 100266827, 100244972, 100252877, 100254985, 100258819, 100246536, 100254072, 100257460, 100253318, 100253855, 100252390, 100249509, 100251958, 100250110, 100266306, 100241678, 100252663, 100…
	Tannat	Molecular function	GO:0030246	carbohydrate binding	38	0.003169	100254505, 100245036, 100243232, 100246749, 100852575, 100262991, 100263522, 100262722, 100242374, 100265149, 100241899, 100264008, 100249067, 100267116, 100260653, 104880167, 100263312, 100251677, 100244533, 100267601, 100252010, 100232901, 100245063, 100260423, 100254367, 100262510, 100258852, 100259328, 100242240, 100259874, 100854743, 100266694, 100253641, 100259893, 100266854, 100243178, 100…
	Tannat	Molecular function	GO:0042626	ATPase activity, coupled to transmembrane movement of substances	38	0.003169	100248134, 100251419, 100241161, 100256323, 100245097, 100254999, 100251535, 100258795, 100258320, 100248658, 100255890, 100262436, 100250693, 100244471, 100253652, 100853718, 100240995, 100267249, 100251372, 100267452, 100243221, 100264482, 100260321, 100251490, 100262734, 100246279, 100259876, 100253418, 100265902, 100244406, 100264613, 100265905, 100264776, 100248951, 100264279, 100259790, 100…
	Tannat	Molecular function	GO:0004222	metalloendopeptidase activity	24	0.005949	100256260, 100266273, 100265577, 100257620, 100257368, 100250187, 100245850, 100252371, 100244978, 100251534, 100260957, 104878770, 100257851, 100248242, 100248755, 100266746, 100251349, 100259973, 100241851, 100247667, 100255619, 100250509, 100246976, 100253507
	Tannat	Molecular function	GO:0003824	catalytic activity	74	0.010064	104882479, 100250490, 100233110, 100263876, 100256391, 100268118, 100245826, 100255870, 100262362, 100264750, 100259377, 100264246, 104879780, 100247939, 100246702, 100251582, 100242041, 100245269, 100247354, 100252010, 100264142, 100265977, 100265978, 100243660, 100261471, 100253077, 100250049, 100259464, 100250166, 100251543, 100242385, 100259215, 100265262, 100242793, 100257863, 100242628, 100…
	Tannat	Molecular function	GO:0004497	monooxygenase activity	52	0.014906	100250517, 100256048, 100261685, 100264184, 100250364, 100257479, 100253651, 100257474, 100258933, 100254391, 100252012, 100265831, 100253713, 100265053, 100257922, 100255590, 100852585, 100248597, 100251813, 100242305, 100526774, 100256536, 100253312, 100268120, 100266095, 100262640, 100253152, 100261319, 100252239, 100260746, 100241454, 100255183, 100257818, 100251202, 100260260, 100263507, 100…
	Tannat	Molecular function	GO:0016887	ATPase activity	23	0.016238	100253714, 100244281, 100264847, 100259414, 100243511, 100242365, 100232918, 104877313, 100854756, 100249647, 100854194, 100261900, 100252659, 100261269, 100241843, 100250725, 100248097, 100256523, 100250389, 100259555, 100243733, 100248639, 100242979
	Tannat	Molecular function	GO:0004197	cysteine-type endopeptidase activity	15	0.016658	100250475, 100242026, 100245344, 100246411, 100248853, 104877917, 100247167, 100244387, 100243729, 100248881, 100247667, 100264473, 100257415, 100233020, 100251259
	Tannat	Molecular function	GO:0016614	oxidoreductase activity, acting on CH-OH group of donors	15	0.016658	100265190, 100247412, 100248547, 100266705, 100263730, 100242449, 100253961, 100265098, 100248870, 100252519, 100242277, 100242784, 100264005, 100250740, 100255199
	Tannat	Molecular function	GO:0016413	O-acetyltransferase activity	21	0.019555	100250486, 100262536, 100261884, 100249456, 100253718, 100252035, 100261302, 100264389, 100251081, 100250342, 100255845, 100242952, 100267770, 100249925, 100252383, 100246507, 100264146, 100255693, 100265666, 100260535, 100244658
	Tannat	Molecular function	GO:0008271	secondary active sulfate transmembrane transporter activity	11	0.020498	100262777, 100233023, 100267000, 100256148, 100252269, 100260708, 100252518, 100257654, 100245945, 100244269, 100262061
	Tannat	Molecular function	GO:0015116	sulfate transmembrane transporter activity	11	0.020498	100262777, 100233023, 100267000, 100256148, 100252269, 100260708, 100252518, 100257654, 100245945, 100244269, 100262061
	Tannat	Molecular function	GO:0009044	xylan 1,4-beta-xylosidase activity	9	0.020593	100259724, 100265962, 100247929, 100249978, 100254614, 100262089, 100249505, 100252178, 100262668
	Tannat	Molecular function	GO:0016866	intramolecular transferase activity	9	0.020593	100243389, 100254746, 100246387, 100249623, 100265044, 100244476, 100259856, 100255370, 100252187
	Tannat	Molecular function	GO:0070573	metallodipeptidase activity	9	0.020593	100257930, 100247351, 100257526, 100252374, 100260562, 100248592, 100266557, 100251400, 100244216
	Tannat	Molecular function	GO:0046556	alpha-L-arabinofuranosidase activity	9	0.020593	100259724, 100265962, 100247929, 100249978, 100254614, 100262089, 100249505, 100252178, 100262668
	Tannat	Molecular function	GO:0004185	serine-type carboxypeptidase activity	19	0.023552	100265544, 100255855, 100248712, 100264100, 100241649, 100252778, 100262647, 100246541, 100245216, 100854228, 100249088, 100247506, 100251399, 100257846, 100248271, 100243146, 100251679, 100266219, 100266848
	Tannat	Molecular function	GO:0004553	hydrolase activity, hydrolyzing O-glycosyl compounds	50	0.024267	100263324, 100254505, 100264047, 100261940, 100245071, 100246784, 100246166, 100261688, 100253904, 100267763, 104880924, 100257371, 100251609, 100254154, 100249062, 100255642, 100257324, 100266240, 100266823, 100255696, 100260517, 100243909, 100241119, 100257468, 100251445, 100265368, 100244186, 100241056, 100241539, 100254475, 100253729, 100267784, 100262991, 100251303, 100262905, 100256478, 100…
	Tannat	Molecular function	GO:0016788	hydrolase activity, acting on ester bonds	37	0.024853	100251557, 100252867, 100255502, 100266479, 100248401, 100251018, 100267979, 100265188, 100251635, 100253848, 104877427, 100259984, 100248183, 100259265, 100267169, 100260650, 100252369, 100267748, 100251794, 100253135, 100260009, 104879521, 100257038, 100242221, 100249332, 100260238, 100259214, 100855319, 100261771, 100254165, 104880870, 100266713, 100247277, 100241245, 100254856, 100264461, 100…
	Tannat	Molecular function	GO:0045330	aspartyl esterase activity	23	0.027486	100242515, 104880619, 100242572, 100245304, 100257766, 100245658, 100854283, 100247362, 100266527, 100242915, 100262623, 104880639, 100242757, 104880150, 100252362, 100263101, 100267782, 100256537, 100253692, 100233113, 100241515, 100254319, 100262077
	Tannat	Molecular function	GO:0016702	oxidoreductase activity, acting on single donors with incorporation of molecular oxygen, incorporation of two atoms of oxygen	18	0.034568	100254375, 100252859, 100241150, 100232972, 100254497, 100253193, 100243312, 100257867, 100252387, 100261112, 100262173, 100232917, 100251097, 100250765, 100232942, 100263913, 100244362, 100266451
	Tannat	Molecular function	GO:0000049	tRNA binding	13	0.040911	100250310, 100253638, 100262638, 100251895, 100256002, 100265994, 100254604, 100853559, 100250847, 100255425, 100251962, 100258288, 100244170
	Tannat	Molecular function	GO:0016705	oxidoreductase activity, acting on paired donors, with incorporation or reduction of molecular oxygen	46	0.04563	100250517, 100256084, 100253152, 100261319, 100241454, 100252239, 100266991, 100255183, 100257818, 100264184, 100260260, 100248408, 100263507, 100257479, 100261934, 100257474, 100258799, 100262602, 100232896, 100261556, 100249636, 100258933, 100248381, 100262336, 100254391, 100240685, 100252012, 100259482, 100253713, 100265053, 100267651, 100257922, 100246174, 100255590, 100252283, 100244714, 100…

## Sheet: Table S6
	Table S6 List of KO enrichment for genes that were detected as non-synonymous substitutions in each cultivar.
	Cultivar	KO ID	KO term	Count	P-value	Gene ID
	Koshu	vvi01110	Biosynthesis of secondary metabolites	664	2.35e-06	104882479, 100256581, 100259248, 100259249, 100243277, 104879126, 100249654, 104879673, 100266766, 100266765, 100261264, 100267493, 100262934, 100246224, 100259856, 100267397, 100240996, 100253713, 100267389, 100854817, 100259052, 100244395, 100254983, 100243260, 100262115, 100266754, 100262943, 100243913, 100262946, 100267386, 100249258, 100256679, 100248458, 100261661, 100244286, 100256426, 100…
	Koshu	vvi01100	Metabolic pathways	1050	3.06e-05	100256970, 100240896, 100260282, 100243277, 100256300, 100249654, 104879126, 100267493, 100246224, 100241666, 100253713, 100854817, 100256570, 100244395, 100254983, 100242915, 100243260, 100241674, 100256133, 100264631, 100242145, 100249258, 100246217, 100259129, 100249839, 100260903, 100254998, 100246006, 100256955, 100257818, 100248587, 100253193, 100854804, 100260260, 100257811, 100241684, 100…
	Koshu	vvi00500	Starch and sucrose metabolism	82	3.55e-05	100267188, 100255689, 100247590, 100246842, 100249344, 100256970, 100245165, 100245621, 100244135, 100259574, 100232974, 100252190, 100265140, 100255167, 100250938, 100243135, 100257371, 100252705, 100264186, 100262934, 100254789, 100246224, 100241232, 100268012, 100249062, 100232900, 100260409, 100267983, 100241091, 100250417, 100250317, 100243909, 100263079, 100233071, 100255459, 100260663, 100…
	Koshu	vvi00564	Glycerophospholipid metabolism	64	0.000158	100250490, 100264200, 100267995, 100259768, 100246885, 100255504, 100259338, 100261987, 104878933, 100259863, 100243463, 100257695, 100266447, 100261224, 100247408, 100241426, 100258980, 100259366, 100243324, 100257724, 100262557, 100266754, 100241827, 100245021, 100256679, 100265636, 100253952, 100243093, 100248458, 100241559, 104880954, 100246767, 100254527, 100262389, 100250179, 100255335, 100…
	Koshu	vvi00561	Glycerolipid metabolism	46	0.000382	104880954, 100264200, 100247315, 100254527, 100266331, 100255335, 100250179, 104878933, 100261154, 100248541, 100253650, 100251587, 100251254, 100243463, 100259167, 100261491, 100247106, 100265853, 100255086, 100243862, 104880962, 100267960, 100247408, 100266364, 100262043, 100260818, 100243077, 100259616, 100261802, 100258980, 100243324, 100264363, 100254148, 100266011, 100248915, 100241035, 104…
	Koshu	vvi04070	Phosphatidylinositol signaling system	43	0.000646	100249170, 104880954, 100246006, 100254527, 100262389, 100260604, 100267838, 100255504, 100250179, 100255335, 100242009, 100266023, 104878933, 100242669, 100249271, 100254134, 100252361, 100259334, 100244767, 100258261, 100250628, 100248420, 100265853, 100255373, 100854877, 100259289, 100262888, 100853282, 104880962, 100852729, 100246943, 100247408, 100243703, 100243324, 100250912, 104880914, 100…
	Koshu	vvi00563	Glycosylphosphatidylinositol(GPI)-anchor biosynthesis	20	0.001666	100260162, 100854287, 100267398, 100241567, 100255677, 100256927, 100853299, 100252266, 100855158, 100261218, 100265195, 100261568, 100260688, 100262163, 100254323, 100253932, 100258111, 100255104, 100245727, 100257996
	Koshu	vvi00330	Arginine and proline metabolism	41	0.003827	100256084, 100256912, 100260628, 100233080, 100266504, 100266991, 100266331, 100260168, 100251938, 100252118, 100253650, 100242944, 100244673, 100250374, 100256163, 100247106, 100240686, 100245248, 100249162, 100254198, 100260445, 100265605, 100245913, 100262043, 100242364, 100261802, 100265287, 100268005, 100244793, 100254983, 100252283, 100243887, 100248915, 100232881, 100267386, 100259296, 100…
	Koshu	vvi00620	Pyruvate metabolism	57	0.005054	100264409, 100266331, 100853352, 100241371, 100248878, 100247690, 100253650, 100247974, 100249200, 100252461, 100245266, 100244888, 100251405, 100246052, 100262043, 100251123, 100243322, 100243846, 100254365, 100233075, 100248915, 100259296, 100267386, 100252622, 100255934, 100233103, 100261197, 100267318, 100266499, 100261216, 100247335, 100257566, 100247956, 100247288, 100256854, 100247106, 100…
	Koshu	vvi00310	Lysine degradation	23	0.005232	100268037, 100262043, 100266331, 100261802, 100244395, 100265173, 100263685, 100253650, 100244174, 100261297, 100243837, 100260473, 100248915, 100257173, 100259296, 100267386, 100259566, 100252622, 100254754, 100247106, 100853651, 100265832, 100262508
	Koshu	vvi00940	Phenylpropanoid biosynthesis	116	0.010192	100260763, 100250514, 100252190, 100263220, 100259249, 100261539, 100246743, 100260649, 100243859, 100252705, 100267423, 100260202, 100266060, 100261264, 100232945, 100246224, 100254789, 100265976, 100257139, 100242338, 100261471, 100267198, 100854817, 100246835, 100253452, 100242093, 100262115, 100260663, 104877310, 100262946, 100262192, 100257320, 100245373, 100249258, 100250218, 100247643, 100…
	Koshu	vvi00860	Porphyrin and chlorophyll metabolism	32	0.01074	100253115, 100263087, 100251414, 100254621, 100254398, 100243048, 100243277, 100244179, 100241491, 100254236, 100264627, 100250737, 100250675, 100255647, 100261621, 100244223, 100256831, 100241088, 100262471, 100243415, 100250310, 100252835, 100259052, 100252899, 100243913, 100267105, 100258964, 100267459, 100257034, 100265035, 100252439, 100243499
	Koshu	vvi00260	Glycine, serine and threonine metabolism	45	0.014387	100252844, 100266280, 100258727, 100265578, 100259229, 100250728, 100259696, 100261927, 100262039, 100261704, 100260655, 100246348, 100245411, 100241666, 100248779, 100264166, 100265832, 100250859, 100241724, 100260089, 100250414, 100265691, 100257746, 100247899, 100251123, 100261802, 100244323, 100267777, 100251211, 100251806, 100262633, 100245007, 100247964, 100253090, 100255054, 100256366, 100…
	Koshu	vvi00562	Inositol phosphate metabolism	35	0.016132	100249170, 100267995, 100262214, 100246006, 100267838, 100260604, 100255504, 100242009, 100266023, 100253622, 100242669, 100254134, 100252361, 100259334, 100244767, 100258261, 100250628, 100250203, 100248420, 100266351, 100255373, 100854877, 100259289, 100853282, 100852729, 100246943, 100248519, 100243703, 100261145, 100250912, 100254952, 100243814, 100267383, 100244850, 100267980
	Koshu	vvi00460	Cyanoamino acid metabolism	43	0.017156	100244286, 100255878, 100249344, 100255282, 100259574, 100252190, 100250728, 100241493, 100265709, 100252705, 100246526, 100245411, 100245575, 100246224, 100254789, 100268012, 100853652, 100253513, 100248779, 100232900, 100249616, 100260409, 100263812, 100267983, 100243556, 100255329, 100241541, 100254058, 100255091, 100260663, 100256480, 104877310, 100265384, 100245197, 100267558, 100257320, 100…
	Koshu	vvi03013	RNA transport	94	0.020111	100257580, 100257675, 100266475, 100256006, 100249159, 100242668, 100258101, 100244672, 100852735, 100250223, 100258288, 100252019, 100258470, 100243944, 100253517, 104879503, 100262554, 100252593, 100242208, 100263869, 100247482, 100256670, 100252123, 100250818, 100261523, 100262697, 100241923, 100256436, 100246732, 100265724, 100242906, 100264071, 100262610, 100249740, 100262903, 100244686, 100…
	Koshu	vvi00053	Ascorbate and aldarate metabolism	27	0.021444	100233005, 100246866, 100264538, 100266331, 100245900, 100233048, 100254009, 100253650, 104879121, 100263479, 100267896, 100247106, 100262099, 100233034, 100251280, 100257803, 100233035, 104882489, 100233013, 100262043, 100261802, 100247405, 100248915, 100259254, 100259296, 100267386, 100252622
	Koshu	vvi04626	Plant-pathogen interaction	136	0.02281	100246691, 100264573, 100254970, 100251550, 100261532, 100256306, 100242852, 100260148, 100257736, 100252193, 100250129, 104880246, 100246641, 100260007, 100254180, 100257078, 100257323, 100266386, 100242909, 100267297, 100852949, 100262323, 100249841, 100253855, 104877365, 100262849, 100243573, 100251642, 100233033, 100264968, 100258706, 100244097, 100246671, 100257953, 100251433, 100253469, 100…
	Koshu	vvi00410	beta-Alanine metabolism	35	0.024136	100257498, 100257773, 100256912, 100261210, 100266331, 100260168, 100246992, 100259696, 100253650, 100266215, 100246958, 100261008, 100247106, 100266351, 100249986, 100260736, 100258071, 100262043, 100261802, 100244793, 100244323, 100251211, 100261145, 100243887, 100258517, 100248915, 100256366, 100253979, 100267386, 100259296, 100256133, 100263739, 100252622, 100241347, 100232840
	Koshu	vvi00790	Folate biosynthesis	16	0.024704	100252672, 100241124, 100266456, 100264746, 100263331, 100255872, 100244016, 100258193, 100241020, 100262456, 100263593, 100266786, 100267529, 100853557, 100249580, 100255645
	Koshu	vvi00280	Valine, leucine and isoleucine degradation	34	0.031908	100257498, 100259474, 100245451, 100257773, 100261210, 100260903, 100266331, 100257525, 100253650, 100244742, 100853875, 100253805, 100247106, 100266351, 100260736, 100262043, 100251123, 100261802, 100258310, 100261145, 100258517, 100242424, 100244379, 100248915, 100253979, 100267386, 100259296, 100256133, 100263739, 100252622, 100265639, 100246037, 100246616, 100266106
	Koshu	vvi00073	Cutin, suberine and wax biosynthesis	21	0.037475	100256874, 100264814, 100262701, 100259393, 100252221, 100256029, 100250807, 100260584, 100255964, 100259719, 100248835, 100247907, 100243849, 100246317, 100854413, 100249915, 100250668, 100254606, 100264774, 100254406, 100259592
	Koshu	vvi00760	Nicotinate and nicotinamide metabolism	13	0.044403	100242666, 100251521, 100257326, 100266594, 100249147, 100243315, 100263393, 100266161, 100245780, 100242328, 100242339, 100259453, 100243361
	Thompson seedless	vvi00561	Glycerolipid metabolism	29	0.000215	104880954, 100264200, 100247315, 100255335, 100250179, 104878933, 100253650, 100251254, 100259167, 100247106, 100255086, 100243862, 104880965, 104880962, 100267960, 100262043, 100266364, 100243077, 100261802, 100243324, 100245638, 100264363, 100254148, 100266011, 100248915, 104880914, 100267386, 100251641, 100265636
	Thompson seedless	vvi04626	Plant-pathogen interaction	78	0.001334	100246691, 100265863, 100251550, 100254970, 100265531, 100261532, 100260148, 100252193, 104880723, 100249694, 104880246, 100254585, 100258761, 100260007, 100241235, 100257078, 100257323, 100253808, 100258544, 100254678, 100250354, 100246150, 100254364, 100258857, 100267297, 100241966, 104881042, 100852949, 104881040, 100262323, 100249841, 104880301, 104877365, 100241155, 100262849, 100251642, 100…
	Thompson seedless	vvi00500	Starch and sucrose metabolism	44	0.001366	100267338, 100266376, 100267188, 100232951, 100247590, 100249344, 100246842, 100258640, 100254505, 100255282, 100251865, 100254475, 100244135, 100232974, 100266625, 100241493, 100262681, 100262911, 100252705, 100257371, 100264186, 100246224, 100254789, 100249062, 100240927, 100261002, 100258645, 100260732, 100241091, 100255329, 100264744, 100250417, 100258256, 100255459, 100248172, 100260663, 100…
	Thompson seedless	vvi00966	Glucosinolate biosynthesis	8	0.00279	100265709, 100260432, 100260154, 100253513, 100260341, 100241541, 100249616, 100263812
	Thompson seedless	vvi00460	Cyanoamino acid metabolism	26	0.006808	100267338, 100249344, 100255282, 100266625, 100250728, 100241493, 100265709, 100252705, 100245411, 100246224, 100254789, 100253513, 100853652, 100249616, 100263812, 100255329, 100260154, 100241541, 100255091, 100260663, 100265384, 100250701, 100247567, 100267558, 100250218, 100250160
	Thompson seedless	vvi00564	Glycerophospholipid metabolism	33	0.00937	104880954, 100264200, 100259768, 100246767, 100246885, 100255335, 100250179, 100261987, 104878933, 100251254, 100233040, 100267395, 100252917, 100254279, 100255086, 100243862, 104880965, 104880962, 100256116, 100242220, 100243324, 100262557, 100246445, 100260480, 100264363, 100261019, 100266011, 104880914, 100266279, 100256679, 100244850, 100253952, 100265636
	Thompson seedless	vvi03430	Mismatch repair	18	0.010401	100266816, 100253881, 100268052, 100250468, 100263057, 100255412, 100253902, 100854779, 100260983, 100249625, 100254758, 100245725, 100255608, 100245156, 100262876, 100258550, 100256907, 100266933
	Thompson seedless	vvi02010	ABC transporters	12	0.011177	100265902, 100267452, 100249029, 100257018, 100255500, 100262262, 100854950, 100251858, 100244232, 100259876, 100259227, 100267249
	Thompson seedless	vvi00310	Lysine degradation	14	0.011492	100253650, 100261297, 100268037, 100243837, 100260473, 100248915, 100262043, 100257173, 100259566, 100267386, 100261802, 100247106, 100252234, 100252753
	Thompson seedless	vvi00280	Valine, leucine and isoleucine degradation	21	0.011601	100260736, 100257773, 100247651, 100245940, 100262043, 100251123, 100243192, 100261802, 100258310, 100258517, 100253650, 100257525, 100244742, 100853875, 100242424, 100248915, 100267386, 100253979, 100263739, 100247106, 100254744
	Thompson seedless	vvi04070	Phosphatidylinositol signaling system	22	0.025855	104880954, 104880965, 104880962, 100852729, 100246006, 100267838, 100250179, 100255335, 104878933, 100243324, 100242669, 100254134, 100244767, 100258261, 100241840, 104880914, 100254952, 100248420, 100267980, 100265636, 100259289, 100262888
	Thompson seedless	vvi01110	Biosynthesis of secondary metabolites	308	0.0261	100266376, 100267338, 100265235, 100242666, 100233024, 100262660, 100251450, 100256581, 100259248, 100259249, 100266625, 100260649, 100249654, 100243902, 100852835, 104881373, 100248678, 100266765, 100252705, 100246224, 100264953, 100259856, 100267397, 100240996, 100240685, 100253713, 100267389, 100242517, 100246835, 100244506, 100243260, 100262943, 100260663, 100260562, 100262946, 100267386, 100…
	Thompson seedless	vvi00073	Cutin, suberine and wax biosynthesis	13	0.029825	100256874, 100262701, 100252221, 100261967, 100250668, 100254606, 100264774, 100256029, 100255964, 100243849, 100245182, 100259592, 100242160
	Thompson seedless	vvi00563	Glycosylphosphatidylinositol(GPI)-anchor biosynthesis	11	0.032168	100261568, 100260162, 100854287, 100254323, 100258111, 100253932, 100241567, 100255104, 100853299, 100855158, 100265195
	Thompson seedless	vvi00062	Fatty acid elongation	16	0.032312	100256759, 100257075, 100244068, 100263066, 100245920, 100257722, 104879742, 100266985, 100244668, 100256735, 100248107, 100244664, 100249424, 100257977, 100247295, 100263090
	Thompson seedless	vvi03440	Homologous recombination	18	0.034944	100245652, 100260076, 100253881, 100257827, 100242171, 100260281, 100250468, 100263057, 100255412, 100246859, 100254360, 100248561, 100254758, 100267731, 100245725, 100248256, 100252167, 100258550
	Thompson seedless	vvi00510	N-Glycan biosynthesis	17	0.037644	100250299, 100240895, 100253051, 100244523, 100264877, 100243430, 100249589, 100264375, 100248748, 100241202, 100243903, 100249516, 100253120, 100242020, 100265958, 100262464, 100261575
	Thompson seedless	vvi03450	Non-homologous end-joining	6	0.042336	100265198, 100255780, 100252901, 100250596, 100258105, 100252167
	Thompson seedless	vvi03008	Ribosome biogenesis in eukaryotes	29	0.046399	100263244, 100250257, 100242583, 100253568, 100257250, 100267580, 100265278, 100263222, 100248675, 100258308, 100244657, 100241609, 100258999, 100253844, 100258470, 100249005, 100242014, 100259542, 100243694, 100253751, 100245323, 100266615, 100258154, 100256070, 100242719, 100259500, 100265155, 100263441, 100258019
	Thompson seedless	vvi00591	Linoleic acid metabolism	9	0.046858	100257867, 100241684, 100262173, 100244202, 100232917, 100251934, 100252850, 104879631, 100255333
	Tannat	vvi01110	Biosynthesis of secondary metabolites	624	3.59e-08	104882479, 100256581, 100259248, 100259249, 104879126, 100249654, 104879673, 100266766, 100243271, 100266765, 100261264, 100267493, 100262934, 100266760, 100246224, 100259856, 100240996, 100253713, 100267389, 100854817, 100257922, 100267880, 100254983, 100266754, 100253859, 100253166, 100262943, 100217471, 100262946, 100267386, 100249258, 100248458, 100244286, 100266504, 100254998, 100257818, 100…
	Tannat	vvi01100	Metabolic pathways	980	3.9e-07	100256970, 100240895, 100240896, 100256300, 104879126, 100249654, 100243271, 100267493, 100246224, 100241666, 100253713, 100854817, 100256570, 100254983, 100242915, 100253166, 100241674, 100249252, 100242145, 100249258, 100246217, 100254998, 100246006, 100257818, 100248587, 100253193, 100854804, 100260260, 100257811, 100241684, 100264627, 100241680, 100249225, 100262247, 100249424, 100255189, 100…
	Tannat	vvi00561	Glycerolipid metabolism	46	2.39e-05	104880954, 100247315, 100266331, 100255335, 100250179, 104878933, 100248541, 100253650, 100251587, 100243463, 100259167, 100247378, 100261491, 100247106, 100255086, 100243586, 100245056, 100243862, 104880965, 104880962, 100267960, 100247408, 100266364, 100260818, 100243077, 100261802, 100258980, 100243324, 100245638, 100262467, 100264363, 100254148, 100266011, 100248915, 104880914, 100241035, 100…
	Tannat	vvi00500	Starch and sucrose metabolism	76	7.42e-05	100267338, 100266376, 100267188, 100247590, 100246842, 100263168, 100254505, 100256970, 100245165, 100245621, 100244135, 100232974, 100252190, 100265140, 100255167, 100257371, 100252705, 100264186, 100262934, 100247598, 100254789, 100246224, 100241232, 100268012, 100249062, 100267983, 100250417, 100250317, 100243909, 100263079, 104878905, 100233071, 100255459, 100260663, 100251811, 104877310, 100…
	Tannat	vvi00563	Glycosylphosphatidylinositol(GPI)-anchor biosynthesis	20	0.000395	100260162, 100854287, 100267398, 100255677, 100256927, 100853299, 100252266, 100855158, 100261218, 100265195, 100261568, 100260688, 100262163, 100254323, 100253932, 100258111, 100251682, 100255104, 100245727, 100257996
	Tannat	vvi00564	Glycerophospholipid metabolism	58	0.000834	100250490, 100267995, 100262564, 100246885, 100259338, 104878933, 100243463, 100258621, 100257695, 100266447, 100261224, 100247408, 100241426, 100258980, 100259366, 100243324, 100257724, 100262557, 100260799, 100251543, 100262467, 100266754, 100241827, 100245021, 100265636, 100253952, 100243093, 100248458, 100241559, 104880954, 100246767, 100250179, 100255335, 100250203, 100261491, 100252917, 100…
	Tannat	vvi04626	Plant-pathogen interaction	133	0.00135	100246691, 100264573, 100254970, 100251550, 100261532, 100242852, 100260148, 100257736, 100252193, 104880246, 100256689, 100260007, 100254113, 100254180, 100257323, 100266386, 100253457, 100242909, 100852949, 100262323, 100249841, 100253855, 104877365, 100261136, 100262849, 100243573, 100251642, 100250518, 100233033, 100264968, 100258706, 100244097, 100246671, 100241716, 100257953, 100251433, 100…
	Tannat	vvi00940	Phenylpropanoid biosynthesis	109	0.005251	100260763, 100267338, 100250514, 100251137, 100252889, 100252190, 100259249, 100246743, 100243859, 104881373, 100252705, 100267423, 100260202, 100266060, 100261264, 100232945, 100246224, 100254789, 100257139, 100261471, 100854817, 100246835, 100253452, 100242093, 100260663, 104877310, 100262192, 100262946, 100257320, 100245373, 100249258, 100250218, 100244286, 100243978, 100254998, 100264023, 100…
	Tannat	vvi02010	ABC transporters	18	0.006938	100267452, 100249029, 100257018, 100255500, 100262734, 100259876, 100248698, 100259227, 100265902, 100854950, 100248951, 100259831, 100253815, 100251858, 100254183, 100244232, 100267249, 100243576
	Tannat	vvi00380	Tryptophan metabolism	26	0.007528	100262640, 100260628, 100256048, 100260746, 100260432, 100261685, 100266331, 100252118, 100243878, 100253650, 100250374, 100247106, 100252539, 100245248, 100261802, 100262049, 100240804, 100251223, 100248915, 100259296, 100267386, 100252622, 100254754, 100260341, 100247842, 100255199
	Tannat	vvi03450	Non-homologous end-joining	9	0.011339	100265198, 100248348, 100255780, 100252901, 100242559, 100250596, 100258105, 100252167, 100243413
	Tannat	vvi03013	RNA transport	88	0.013473	100257580, 100257675, 100266475, 100256006, 100249159, 100248224, 100258101, 100852733, 100267894, 100852735, 100250223, 100258288, 100252019, 100244330, 100262414, 100243944, 100253517, 100262554, 100252593, 100242208, 100262698, 100263869, 100247482, 100256670, 100251333, 100250818, 100262697, 100241923, 100246732, 100265724, 100264071, 100262610, 100249740, 100244686, 100263566, 100245237, 100…
	Tannat	vvi00909	Sesquiterpenoid and triterpenoid biosynthesis	18	0.013569	100265235, 100260629, 100251443, 100267551, 100246387, 100256581, 100257265, 100254037, 100232954, 100254746, 100265798, 100249623, 100265044, 100259856, 100260031, 100265106, 100251248, 100252187
	Tannat	vvi03440	Homologous recombination	30	0.016845	100260076, 100257153, 100252922, 100248803, 100268119, 100242171, 100250468, 100260281, 100241398, 100248561, 100257115, 100252614, 100853048, 100245725, 100245652, 100250095, 100253881, 100257827, 100255412, 100246530, 100246859, 100243413, 100254360, 100262890, 100254758, 100267731, 100263039, 100248256, 100252167, 100267711
	Tannat	vvi00330	Arginine and proline metabolism	36	0.022445	100256084, 100250153, 100256912, 100260628, 100233080, 100266504, 100266991, 100266331, 100260168, 100251938, 100252118, 100257112, 100261356, 100253650, 100250374, 100256163, 100247106, 100245248, 100240686, 100249162, 100254198, 100265605, 100261802, 100265287, 100268005, 100244793, 100254983, 100252283, 100248915, 100232881, 100259296, 100267386, 100252622, 100241347, 100232840, 100233101
	Tannat	vvi04070	Phosphatidylinositol signaling system	36	0.022445	100249170, 104880954, 100246006, 100267838, 100250179, 100255335, 100241574, 100266023, 104878933, 100242669, 100249271, 100254134, 100259334, 100244767, 100258261, 100248420, 100255373, 100259289, 100262888, 100853282, 104880965, 104880962, 100852729, 100246943, 100247408, 100243703, 100243324, 100250912, 100241840, 100241035, 104880914, 100254952, 100243814, 100267383, 100265636, 100267980
	Tannat	vvi00591	Linoleic acid metabolism	14	0.024303	100241150, 100252850, 100258980, 100243878, 100255333, 100243312, 100257867, 100241684, 100244202, 100262173, 100251097, 100232917, 100251934, 104879631
	Tannat	vvi00040	Pentose and glucuronate interconversions	54	0.025221	100255011, 104880619, 100264859, 100266331, 100246124, 100266527, 100262623, 100251231, 100253650, 100246795, 100249393, 100258932, 100253692, 100233113, 100254319, 100262077, 100264921, 104880995, 100242515, 100233039, 100245304, 100243265, 100854283, 100242658, 100242915, 104880639, 100259292, 100248915, 100265326, 100259254, 100259296, 100267386, 100253785, 100256537, 100255758, 100242302, 100…
	Tannat	vvi00130	Ubiquinone and other terpenoid-quinone biosynthesis	27	0.031067	100246556, 100242005, 100253895, 100242641, 100251539, 100266496, 100267215, 100268095, 100264108, 104879673, 100250731, 100267423, 100245886, 100241782, 100256830, 100246470, 100261471, 100241089, 100248785, 100245991, 100257787, 100259032, 100247403, 100232967, 100256517, 100254698, 104882696
	Tannat	vvi00071	Fatty acid degradation	27	0.031067	100247651, 100245940, 100245687, 100266331, 100248587, 100259248, 100258412, 100250105, 100244762, 100253650, 100256379, 100257352, 100257137, 100247106, 100265978, 100232853, 100267821, 100261802, 100255814, 100265062, 100248915, 100259296, 100267386, 100252622, 100244213, 100247941, 100233102
	Tannat	vvi00340	Histidine metabolism	14	0.044611	100266331, 100261802, 100258141, 100253650, 100253086, 100248915, 100258301, 100264953, 100259296, 100267386, 100252622, 100247106, 100247842, 100262276
	Tannat	vvi03008	Ribosome biogenesis in eukaryotes	49	0.049331	100260745, 100241812, 100244318, 100263244, 100242583, 100258825, 100250257, 100253568, 100257250, 100244003, 100262569, 100263222, 100265278, 100248675, 100258308, 100241609, 100244657, 100266111, 100253844, 100261745, 100267928, 100249005, 100242014, 100243694, 100259542, 100253751, 100257200, 100241131, 100245323, 100248167, 100266615, 100250818, 104877313, 100253475, 100258154, 100256070, 100…

## Sheet: Table S7
	Table S7 List of CNV features and located coding genes in each cultivar.
	Cultivar	Type	Chromosome	Region	Size	Normalized_RD	E-val	Gene ID	Protein ID	product
	Koshu	duplication	1	9182001..9210000	28000	2.17185	0.00342658	100253564, 104880072	XP_002265788.2, XP_010653642.1	beta-xylosidase/alpha-L-arabinofuranosidase 1, uncharacterized protein LOC104880072
	Koshu	duplication	1	20115001..20142000	27000	2.20897	0.00265995
	Koshu	duplication	2	3364001..3445000	81000	2.61846	1.74861e-05	104881672, 109124253, 109124254	XP_010660941.1, XP_019081738.1, XP_019081742.1	mitogen-activated protein kinase kinase kinase YODA, uncharacterized protein LOC109124253, uncharacterized protein LOC109124254
	Koshu	duplication	2	15880001..15922000	42000	2.18564	3.7961e-08
	Koshu	duplication	2	16981001..16999000	18000	3.45032	0.032551
	Koshu	duplication	2	17542001..17561000	19000	2.16142	0.0342965	104877653, 100853653, 109124339	XP_010644727.1, XP_019082044.1, XP_019082047.1	uncharacterized protein LOC104877653, uncharacterized protein LOC100853653, uncharacterized protein LOC109124339
	Koshu	duplication	3	15444001..15462000	18000	2.33115	0.0345294
	Koshu	duplication	4	13031001..13046000	15000	2.02242	0.0343011
	Koshu	duplication	4	15451001..15483000	32000	2.02834	0.00183875	100263224	XP_003631850.1	tyrosine decarboxylase 1
	Koshu	duplication	5	80001..196000	116000	3.08797	0	100241949, 100253434, 104879219, 100249952, 100249952, 100255097, 100265399, 109122641	XP_002272048.1, XP_010649590.2, XP_010649591.1, XP_019075569.1, XP_019075568.1, XP_010649593.2, XP_010649483.1, XP_019075478.1	stress-response A/B barrel domain-containing protein HS1, calmodulin-like protein 5, uncharacterized protein LOC104879219, uncharacterized protein LOC100249952 isoform X2, uncharacterized protein LOC100249952 isoform X1, troponin C, skeletal muscle-like, uncharacterized protein LOC100265399, uncharacterized protein LOC109122641
	Koshu	duplication	5	9123001..9139000	16000	2.62852	0.000487063	109122593, 104879298	XP_019075374.1, XP_019075375.1	uncharacterized protein LOC109122593, uncharacterized protein LOC104879298
	Koshu	duplication	5	15920001..15952000	32000	2.32448	1.016e-09	104877384, 104877384, 104877384, 104879393	XP_019075286.1, XP_019075287.1, XP_019075288.1, XP_010650380.1	uncharacterized protein LOC104877384 isoform X1, uncharacterized protein LOC104877384 isoform X1, uncharacterized protein LOC104877384 isoform X2, TMV resistance protein N
	Koshu	duplication	5	16197001..16238000	41000	2.65126	7.92975e-09	100245124, 104877294	XP_019075516.1, XP_010650305.2	uncharacterized protein LOC100245124, TMV resistance protein N-like
	Koshu	duplication	5	21254001..21284000	30000	3.29728	7.71263e-06	104879432	XP_010650507.1	ankyrin repeat-containing protein ITN1-like
	Koshu	duplication	5	22923001..22951000	28000	2.55997	0.00777871	104879482, 104879483	XP_010650644.1, XP_010650645.1	uncharacterized protein LOC104879482, lysine-rich arabinogalactan protein 19-like
	Koshu	duplication	6	13703001..13716000	13000	3.80701	3.38679e-06	100256492	XP_019076333.1	probable apyrase 6
	Koshu	duplication	8	18340001..18356000	16000	2.02077	0.00067807	100252154, 100252154, 100257270, 100257270, 100257270	XP_010654010.1, XP_002263129.2, XP_010654009.1, XP_002264701.2, XP_010654008.1	aspartic proteinase-like protein 2 isoform X2, aspartic proteinase-like protein 2 isoform X1, DEAD-box ATP-dependent RNA helicase 38 isoform X2, DEAD-box ATP-dependent RNA helicase 38 isoform X1, DEAD-box ATP-dependent RNA helicase 38 isoform X1
	Koshu	duplication	9	4710001..4731000	21000	2.61389	0.000838685	100249841, 104880246, 100241136	XP_010654701.2, XP_010654702.1, XP_002284872.1	probable disease resistance protein At1g61300, probable disease resistance protein At1g12280, F-box/kelch-repeat protein At1g80440
	Koshu	duplication	9	9102001..9220000	118000	2.57924	0	100244585, 104877375, 109123143, 100259963, 100263405, 100263405	XP_010654955.1, XP_010654956.1, XP_019077634.1, XP_010654851.1, XP_002267795.1, XP_010654852.1	putative disease resistance protein RGA3, putative disease resistance protein RGA4, uncharacterized protein LOC109123143, putative disease resistance protein RGA3, putative disease resistance protein RGA3 isoform X1, disease resistance protein RGA2-like isoform X2
	Koshu	duplication	9	11938001..11973000	35000	2.25275	2.11282e-09	100243003	XP_002270252.1	shikimate O-hydroxycinnamoyltransferase
	Koshu	duplication	9	12476001..12524000	48000	2.96915	1.15545e-09	100251699	XP_003632896.1	probable polygalacturonase At3g15720
	Koshu	duplication	9	14043001..14077000	34000	2.29407	9.00871e-06	104880358, 104880358, 100255021	XP_019077785.1, XP_019077786.1, XP_019077520.1	importin-5-like isoform X1, importin-5-like isoform X2, LRR receptor-like serine/threonine-protein kinase GSO1
	Koshu	duplication	9	14782001..14805000	23000	2.41962	0.00831259
	Koshu	duplication	9	22253001..22399000	146000	2.04209	0	100265106, 100252187, 100252187, 100252187, 100249623, 100249623	XP_010655316.1, XP_002265019.2, XP_019077725.1, XP_019077726.1, XP_010655243.1, XP_019077724.1	beta-Amyrin Synthase 1-like, beta-amyrin synthase, beta-amyrin synthase, beta-amyrin synthase, beta-Amyrin Synthase 1 isoform X1, beta-Amyrin Synthase 1 isoform X2
	Koshu	duplication	10	8501001..8531000	30000	2.76514	2.76604e-05	104880527	XP_010655739.2	probable LRR receptor-like serine/threonine-protein kinase At3g47570
	Koshu	duplication	10	8646001..8707000	61000	2.67723	6.63617e-10	100261126, 100261126, 104880530, 100256042, 100245752, 100245752, 104880568	XP_019078024.1, XP_019078023.1, XP_010655740.1, XP_010655824.2, XP_010655741.1, XP_010655742.1, XP_010655826.2	probable LRR receptor-like serine/threonine-protein kinase At1g34110 isoform X2, probable LRR receptor-like serine/threonine-protein kinase At1g34110 isoform X1, probable LRR receptor-like serine/threonine-protein kinase At3g47570, probable LRR receptor-like serine/threonine-protein kinase At3g47570, LRR receptor-like serine/threonine-protein kinase GSO1 isoform X1, LRR receptor-like serine/threo…
	Koshu	duplication	10	16334001..16349000	15000	2.3501	0.00297826
	Koshu	duplication	11	6687001..6701000	14000	2.07079	0.00287371
	Koshu	duplication	11	15560001..15584000	24000	2.24916	0.010435
	Koshu	duplication	11	17373001..17404000	31000	2.07286	0.0380994	100246175, 100246175, 100251312, 100251312, 100251312	XP_019078569.1, XP_019078570.1, XP_019078508.1, XP_019078506.1, XP_019078507.1	probable disease resistance protein At4g27220, probable disease resistance protein At4g27220, accelerated cell death 11 isoform X2, accelerated cell death 11 isoform X1, accelerated cell death 11 isoform X1
	Koshu	duplication	11	17408001..17428000	20000	2.35602	7.69611e-06	109121426, 109121426, 100259901, 100266751	XP_002262946.1, XP_019078385.1, XP_002262916.1, XP_002263172.1	accelerated cell death 11-like isoform X1, accelerated cell death 11-like isoform X2, accelerated cell death 11, accelerated cell death 11
	Koshu	duplication	11	19772001..19787000	15000	2.60708	1.35203e-05	100241035, 100241035, 100241035, 100263299, 100263299, 100263299	XP_019078628.1, XP_019078627.1, XP_002271984.3, XP_019078622.1, XP_019078623.1, XP_003633196.1	diacylglycerol kinase 3 isoform X3, diacylglycerol kinase 3 isoform X1, diacylglycerol kinase 3 isoform X2, general transcription factor IIE subunit 1 isoform X1, general transcription factor IIE subunit 1 isoform X1, general transcription factor IIE subunit 1 isoform X2
	Koshu	duplication	12	4265001..4302000	37000	2.2025	5.05685e-09	100247253, 100252375, 100252375, 100245511, 100245511, 100245511, 109121483	XP_002274553.3, XP_002274522.1, XP_019078819.1, XP_010656978.1, XP_002274917.2, XP_010656979.1, XP_019078851.1	probable bifunctional methylthioribulose-1-phosphate dehydratase/enolase-phosphatase E1 2 isoform X1, O-acyltransferase WSD1, O-acyltransferase WSD1, dihydroorotase, mitochondrial isoform X1, dihydroorotase, mitochondrial isoform X2, dihydroorotase, mitochondrial isoform X3, G-type lectin S-receptor-like serine/threonine-protein kinase At2g19130
	Koshu	duplication	12	8597001..8680000	83000	2.61793	0	104880914, 109123471, 100246825, 100246825, 100246825, 100246825	XP_019079134.1, XP_019078925.1, XP_002265476.1, XP_010657405.1, XP_019079135.1, XP_019079136.1	diacylglycerol kinase 5, uncharacterized protein LOC109123471, actin-101 isoform X1, actin-101 isoform X1, actin-101 isoform X1, actin-100 isoform X2
	Koshu	duplication	12	16732001..16745000	13000	2.61112	0.027485	104881008	XP_010657861.1	uncharacterized protein LOC104881008
	Koshu	duplication	12	21286001..21302000	16000	2.42995	0.0213424	100242030	XP_010658105.1	uncharacterized protein LOC100242030
	Koshu	duplication	13	15443001..15469000	26000	2.06937	4.56296e-08	100259102, 100259102, 100259102, 100259102, 109123771, 109123771	XP_019080114.1, XP_019080112.1, XP_019080113.1, XP_019080111.1, XP_019080116.1, XP_019080115.1	protein ZINC INDUCED FACILITATOR 1 isoform X4, protein ZINC INDUCED FACILITATOR-LIKE 1 isoform X2, protein ZINC INDUCED FACILITATOR-LIKE 1 isoform X3, protein ZINC INDUCED FACILITATOR-LIKE 1 isoform X1, uncharacterized protein LOC109123771 isoform X2, uncharacterized protein LOC109123771 isoform X1
	Koshu	duplication	13	21105001..21175000	70000	2.50626	0	100253382, 109123687, 100241409, 100241409, 100241409, 100241409, 100241409, 100241409, 100241409, 100241409, 100241409, 100241409, 100241409, 100241409	XP_019079725.1, XP_019079650.1, XP_010659220.1, XP_010659221.1, XP_010659223.1, XP_019079716.1, XP_019079717.1, XP_019079718.1, XP_019079719.1, XP_019079720.1, XP_019079721.1, XP_019079722.1, XP_019079723.1, XP_019079724.1	putative disease resistance RPP13-like protein 1, uncharacterized protein LOC109123687, putative disease resistance RPP13-like protein 1, putative disease resistance RPP13-like protein 1, putative disease resistance RPP13-like protein 1, putative disease resistance RPP13-like protein 1, putative disease resistance RPP13-like protein 1, putative disease resistance RPP13-like protein 1, putative di…
	Koshu	duplication	14	6985001..7022000	37000	2.47557	1.72295e-11	100248669	XP_002278643.1	probable aldo-keto reductase 1
	Koshu	duplication	14	11733001..11750000	17000	2.05775	0.0198826
	Koshu	duplication	14	26554001..26575000	21000	2.34289	0.0049018
	Koshu	duplication	15	4572001..4589000	17000	2.51545	0.000173405
	Koshu	duplication	15	4612001..4696000	84000	2.71077	3.03567e-11	100253424	XP_010661264.1	60S ribosomal protein L4-like
	Koshu	duplication	15	5703001..5836000	133000	2.10405	0	100855173, 100855173, 100855173, 100855173, 100855173, 100855173	XP_010661255.1, XP_010661253.1, XP_010661254.1, XP_010661251.1, XP_010661252.1, XP_010661250.1	probable disease resistance protein At4g27220 isoform X6, probable disease resistance protein At4g27220 isoform X4, probable disease resistance protein At4g27220 isoform X5, probable disease resistance protein At4g27220 isoform X2, probable disease resistance protein At4g27220 isoform X3, probable disease resistance protein At4g27220 isoform X1
	Koshu	duplication	15	8475001..8493000	18000	2.01334	0.0467011
	Koshu	duplication	15	17438001..17449000	11000	2.20091	0.00543768	100260458, 100248474, 100248474	XP_002263137.1, XP_019081272.1, XP_002263409.1	O-acyltransferase WSD1, O-acyltransferase WSD1 isoform X2, O-acyltransferase WSD1 isoform X1
	Koshu	duplication	15	19564001..19577000	13000	2.02843	0.0293496	100261854, 100261854, 104881913, 104881913, 104881913	XP_002272897.1, XP_010661777.1, XP_010661775.1, XP_019080974.1, XP_010661773.1	uncharacterized protein LOC100261854 isoform X2, uncharacterized protein LOC100261854 isoform X1, serine/threonine-protein kinase STY8 isoform X3, serine/threonine-protein kinase TNNI3K isoform X1, serine/threonine-protein kinase TNNI3K isoform X2
	Koshu	duplication	16	2436001..2451000	15000	2.55491	0.034722	100259687, 100259687, 100259687, 100259687, 100259687	XP_019081595.1, XP_019081593.1, XP_019081596.1, XP_019081594.1, XP_019081597.1	uncharacterized protein LOC100259687 isoform X3, uncharacterized protein LOC100259687 isoform X1, uncharacterized protein LOC100259687 isoform X4, uncharacterized protein LOC100259687 isoform X2, uncharacterized protein LOC100259687 isoform X5
	Koshu	duplication	16	4273001..4284000	11000	2.22665	0.00139355
	Koshu	duplication	16	4526001..4610000	84000	2.08972	0	104882034, 109124206	XP_019081464.1, XP_019081557.1	uncharacterized protein LOC104882034, uncharacterized protein LOC109124206
	Koshu	duplication	16	6162001..6181000	19000	2.09403	0.000328211
	Koshu	duplication	16	6296001..6315000	19000	2.02532	4.05978e-05
	Koshu	duplication	16	8684001..8708000	24000	3.24312	0.00259458	100250918, 100250918	XP_019081394.1, XP_010662268.1	receptor-like protein 12 isoform X1, receptor-like protein 12 isoform X2
	Koshu	duplication	16	9031001..9054000	23000	2.03505	0.0361068
	Koshu	duplication	16	10729001..10749000	20000	5.77243	0.0234726	100246778, 100246778, 104882120	XP_002270042.1, XP_019081736.1, XP_019081737.1	receptor-like protein 12 isoform X1, receptor-like protein 12 isoform X2, receptor-like protein 51
	Koshu	duplication	16	10754001..10948000	194000	3.3036	0	104882146, 109124168, 100253520, 109124169, 104882145, 104882145	XP_010662489.1, XP_019081489.1, XP_002269559.2, XP_019081490.1, XP_019081357.1, XP_010662488.2	uncharacterized protein LOC104882146, LRR receptor-like serine/threonine-protein kinase FEI 2, probable LRR receptor-like serine/threonine-protein kinase IRK, receptor-like protein 12, DNA-damage-repair/toleration protein DRT100 isoform X2, leucine-rich repeat receptor-like protein kinase PXC2 isoform X1
	Koshu	duplication	16	10955001..11001000	46000	3.70514	2.09124e-08	104882144	XP_010662487.1	anther-specific proline-rich protein APG-like
	Koshu	duplication	16	11005001..11047000	42000	2.91263	5.1068e-05	100248523, 109124126, 100253626, 100253626	XP_019081407.1, XP_019081406.1, XP_019081829.1, XP_019081830.1	LOW QUALITY PROTEIN: structural maintenance of chromosomes protein 2-2, uncharacterized protein LOC109124126, LRR receptor-like serine/threonine-protein kinase GSO1 isoform X1, probable leucine-rich repeat receptor-like protein kinase At1g35710 isoform X2
	Koshu	duplication	16	12305001..12338000	33000	2.38812	0.00217955	100244927	XP_002264204.1	21 kDa protein
	Koshu	duplication	16	13174001..13264000	90000	2.04267	0	100252544, 109124175, 100249204, 100249204, 100249204, 100249204, 100262804, 100267954, 104882107, 109124225	XP_010662396.1, XP_019081499.1, XP_002265767.1, XP_010662394.1, XP_010662395.1, XP_019081832.1, XP_002265587.2, XP_019081500.1, XP_010662393.1, XP_019081604.1	probable serine/threonine protein kinase IRE, uncharacterized protein LOC109124175, uncharacterized protein LOC100249204, uncharacterized protein LOC100249204, uncharacterized protein LOC100249204, uncharacterized protein LOC100249204, probable mitochondrial intermediate peptidase, mitochondrial, leucine-rich repeat receptor protein kinase EMS1-like, uncharacterized protein LOC104882107, B3 domai…
	Koshu	duplication	16	15496001..15529000	33000	2.89584	0.000660225	109124185	XP_019081515.1	FK506-binding protein 5-like
	Koshu	duplication	16	16672001..16698000	26000	2.29104	0.00274073	100852886, 100249839	XP_003634063.1, XP_002263722.1	stilbene synthase 1, stilbene synthase 3
	Koshu	duplication	17	3832001..3856000	24000	2.22602	8.93037e-06	109124289, 100243878, 100262749	XP_019081896.1, XP_002275714.2, XP_002275691.1	uncharacterized protein LOC109124289, cytochrome P450 CYP736A12-like, cytochrome P450 CYP736A12
	Koshu	duplication	17	5252001..5314000	62000	2.50967	0	100247402, 104882326, 100268098, 100245778, 100245778, 100257644, 100257644, 100257644, 100257644, 100257644	XP_002273093.1, XP_010663496.2, XP_002266825.1, XP_002266732.2, XP_019082176.1, XP_019082187.1, XP_019082186.1, XP_019082189.1, XP_019082185.1, XP_019082188.1	uncharacterized protein LOC100247402, protein BREAKING OF ASYMMETRY IN THE STOMATAL LINEAGE, dirigent protein 22, D-aminoacyl-tRNA deacylase isoform X1, D-aminoacyl-tRNA deacylase isoform X2, uncharacterized protein LOC100257644 isoform X3, uncharacterized protein LOC100257644 isoform X2, uncharacterized protein LOC100257644 isoform X5, uncharacterized protein LOC100257644 isoform X1, uncharacter…
	Koshu	duplication	17	5552001..5604000	52000	14.3164	7.9625e-09	100267233, 100267233, 100267233, 100262070, 100253660	XP_002265349.4, XP_019082041.1, XP_010663465.1, XP_019082040.1, XP_002265310.1	cleavage stimulation factor subunit 50 isoform X1, cleavage stimulation factor subunit 50 isoform X2, cleavage stimulation factor subunit 50 isoform X3, pentatricopeptide repeat-containing protein PNM1, mitochondrial, cytochrome P450 78A5
	Koshu	duplication	17	12874001..12906000	32000	2.51305	0
	Koshu	duplication	18	17692001..17747000	55000	2.04389	7.44125e-09	100266519, 104882655	XP_002273384.1, XP_019071889.1	auxin-binding protein ABP19a-like, FAD-linked sulfhydryl oxidase ERV1-like
	Koshu	duplication	18	22046001..22111000	65000	2.68049	0	100249129, 100261086, 100855245, 109121709	XP_010665212.1, XP_002265713.1, XP_003634547.1, XP_019072393.1	toll/interleukin-1 receptor-like protein, laccase-14, laccase-14-like, disease resistance protein RPS4-like
	Koshu	duplication	18	27177001..27201000	24000	2.55623	0.000102577	100244719, 100267062, 100250034	XP_003634577.1, XP_002281348.1, XP_002278356.1	putative 12-oxophytodienoate reductase 11, putative 12-oxophytodienoate reductase 11, putative 12-oxophytodienoate reductase 11
	Koshu	duplication	18	28619001..28633000	14000	3.14813	0.029446	104877456, 104877456, 100241314	XP_019072395.1, XP_019072396.1, XP_019071936.1	nicotianamine aminotransferase B, nicotianamine aminotransferase B, uncharacterized protein At4g28440-like
	Koshu	duplication	19	389001..407000	18000	2.28465	0.000182302
	Koshu	duplication	19	1998001..2023000	25000	2.12598	2.54996e-11	100265827, 100265827, 100265827, 100265827, 100265827, 104877501, 100243505	XP_010644149.1, XP_010644150.1, XP_010644151.1, XP_010644152.1, XP_010644153.1, XP_010644154.1, XP_002282893.1	uncharacterized protein LOC100265827 isoform X1, uncharacterized protein LOC100265827 isoform X2, uncharacterized protein LOC100265827 isoform X3, uncharacterized protein LOC100265827 isoform X3, uncharacterized protein LOC100265827 isoform X3, ras-related protein RABA1f, glutamate receptor 2.7
	Koshu	duplication	19	5242001..5271000	29000	2.26837	6.09639e-06	100232954, 100232954, 100245176	XP_019072406.1, NP_001268213.1, XP_019072563.1	(-)-germacrene D synthase isoform X1, (-)-germacrene D synthase, uncharacterized protein LOC100245176
	Koshu	duplication	19	11030001..11050000	20000	2.15543	0.0323054	104877644	XP_010644708.1	uncharacterized protein LOC104877644
	Koshu	duplication	19	12433001..12505000	72000	2.51871	0	100258383, 104877649, 100263459	XP_010644721.2, XP_010644723.1, XP_002265455.1	uncharacterized protein LOC100258383, disease resistance RPP13-like protein 4, cytochrome P450 CYP72A219
	Koshu	duplication	19	13647001..13680000	33000	2.06546	0.00310512	104877692	XP_010644771.1	probable disease resistance protein At5g45440
	Koshu	deletion	1	62001..91000	29000	0.004869	5.4956e-12
	Koshu	deletion	1	819001..841000	22000	0.0304031	7.24421e-12
	Koshu	deletion	1	1133001..1142000	9000	0.0263068	1.23317e-06
	Koshu	deletion	1	2165001..2173000	8000	0.309985	0.0333407	104878965	XP_010648263.1	E3 ubiquitin-protein ligase RNF38
	Koshu	deletion	1	5458001..5470000	12000	0.112314	0.00150941	104879721, 104879721, 104879721	XP_010651945.1, XP_010651878.1, XP_010651844.1	uncharacterized protein LOC104879721 isoform X1, uncharacterized protein LOC104879721 isoform X2, uncharacterized protein LOC104879721 isoform X3
	Koshu	deletion	1	7055001..7060000	5000	0	5.50791e-07
	Koshu	deletion	1	7801001..7811000	10000	0.462074	0.00373975	104879712	XP_010651778.1	uncharacterized protein LOC104879712
	Koshu	deletion	1	8375001..8382000	7000	0.0541545	0.00979767
	Koshu	deletion	1	8580001..8587000	7000	0	2.27675e-11
	Koshu	deletion	1	9268001..9275000	7000	0.000960393	2.27675e-11
	Koshu	deletion	1	9614001..9618000	4000	0	0.000470302
	Koshu	deletion	1	11055001..11064000	9000	0.104146	0.00430165
	Koshu	deletion	1	11084001..11134000	50000	0.308272	3.18745e-12
	Koshu	deletion	1	11567001..11576000	9000	0.00813987	1.3104e-09
	Koshu	deletion	1	12299001..12329000	30000	0.0230601	5.31242e-12
	Koshu	deletion	1	13724001..13783000	59000	0.374521	2.70123e-12	100254024, 100262550	XP_019076611.1, XP_010653841.1	mitotic checkpoint protein BUB3.3 isoform X1, uncharacterized protein LOC100262550
	Koshu	deletion	1	13886001..13899000	13000	0.111501	0.00487807	100259152	XP_002266843.1	vesicle transport v-SNARE 12
	Koshu	deletion	1	15105001..15130000	25000	0.22905	6.3749e-12
	Koshu	deletion	1	15159001..15196000	37000	0.285812	4.30737e-12
	Koshu	deletion	1	15510001..15514000	4000	0	0.000470302
	Koshu	deletion	1	15724001..15754000	30000	0.432196	2.715e-05	109123438	XP_019078789.1	uncharacterized protein LOC109123438
	Koshu	deletion	1	16574001..16579000	5000	0.00449868	0.000459715
	Koshu	deletion	1	17084001..17097000	13000	0.0280227	1.44171e-08
	Koshu	deletion	1	17265001..17280000	15000	0.0971918	8.99722e-07	100265047	XP_010654473.1	LOW QUALITY PROTEIN: uncharacterized protein LOC100265047
	Koshu	deletion	1	17327001..17356000	29000	0.0427428	5.4956e-12	109123447	XP_019078828.1	uncharacterized protein LOC109123447
	Koshu	deletion	1	17858001..17876000	18000	0.0860398	2.03643e-10
	Koshu	deletion	1	18238001..18275000	37000	0.0222991	4.30737e-12
	Koshu	deletion	1	19337001..19366000	29000	0.487332	5.40262e-07	109123456, 109123458, 104880695	XP_019078871.1, XP_019078875.1, XP_010656553.1	salutaridinol 7-O-acetyltransferase-like, BAHD acyltransferase At5g47980-like, deacetylvindoline O-acetyltransferase-like
	Koshu	deletion	1	20366001..20401000	35000	0	4.5535e-12
	Koshu	deletion	1	22245001..22258000	13000	0.0145523	1.22594e-11
	Koshu	deletion	2	1749001..1767000	18000	0.0513371	8.85403e-12	100267402	XP_010661870.1	cellulose synthase-like protein G3
	Koshu	deletion	2	1978001..1990000	12000	0.124062	4.00625e-06
	Koshu	deletion	2	4464001..4468000	4000	0	0.000470302
	Koshu	deletion	2	4899001..5024000	125000	0.432812	1.27498e-12	100852434, 100852434, 100852434, 100852463, 100852463, 100854486, 100854507, 100852507, 100852547, 100852585, 100852623, 100255688, 100852661, 100852661	XP_003631447.1, XP_019073132.1, XP_019073135.1, XP_019082160.1, XP_019082161.1, XP_003631437.1, XP_003631438.1, XP_010662296.1, XP_010662302.1, XP_003631450.1, XP_003631451.1, XP_003631439.2, XP_003631452.1, XP_010662314.1	probable trehalose-phosphate phosphatase F, probable trehalose-phosphate phosphatase F, probable trehalose-phosphate phosphatase F, protein INAPERTURATE POLLEN1 isoform X1, protein INAPERTURATE POLLEN1 isoform X2, probable xyloglucan galactosyltransferase GT19, 3-oxoacyl-[acyl-carrier-protein] synthase 3 A, chloroplastic, uncharacterized protein LOC100852507, flavin-containing monooxygenase FMO G…
	Koshu	deletion	2	5345001..5376000	31000	0.4629	0.000106845	100855263	XP_003631446.1	uncharacterized protein LOC100855263
	Koshu	deletion	2	5585001..5617000	32000	0.366265	1.1821e-07	100260894, 100260894, 100260894, 100260894, 100853585	XP_019079543.1, NP_001267901.1, XP_010662593.1, XP_010662599.1, XP_010662700.1	calcineurin B-like protein 01 isoform X2, calcineurin B-like protein 01, calcineurin B-like protein 01 isoform X1, calcineurin B-like protein 01 isoform X1, pentatricopeptide repeat-containing protein At4g17616
	Koshu	deletion	2	5666001..5690000	24000	0.398357	0.00195119	100257446, 100855043, 100855014	XP_010664248.1, XP_019079682.1, XP_010664230.1	coiled-coil domain-containing protein 97, decapping nuclease DXO homolog, chloroplastic, coiled-coil domain-containing protein 97
	Koshu	deletion	2	7022001..7042000	20000	0.121266	1.17234e-06
	Koshu	deletion	2	7683001..7702000	19000	0.00116217	8.38803e-12
	Koshu	deletion	2	9041001..9049000	8000	0.0437473	0.00188231
	Koshu	deletion	2	10449001..10471000	22000	0	7.24421e-12
	Koshu	deletion	2	10659001..10666000	7000	0	2.27675e-11
	Koshu	deletion	2	11679001..11683000	4000	0.00202035	0.00426495
	Koshu	deletion	2	11932001..11941000	9000	0.0709956	0.0165419
	Koshu	deletion	2	12206001..12213000	7000	0.0400118	0.0446441
	Koshu	deletion	2	13324001..13336000	12000	0.0946609	1.91732e-06
	Koshu	deletion	2	14279001..14290000	11000	0.386503	0.000314138	100249851	XP_002265163.1	transcription factor MYB113
	Koshu	deletion	2	14495001..14549000	54000	0	2.95134e-12
	Koshu	deletion	2	15922001..15932000	10000	0.0580675	0.00516785
	Koshu	deletion	2	17836001..17855000	19000	0.0229797	8.38803e-12	109124340	XP_019082050.1	LOW QUALITY PROTEIN: methanol O-anthraniloyltransferase-like
	Koshu	deletion	3	2778001..2789000	11000	0.0326154	3.61006e-06
	Koshu	deletion	3	3516001..3531000	15000	0.0400331	6.3749e-11
	Koshu	deletion	3	3675001..3710000	35000	0.290696	2.30862e-09	100255489	XP_010647731.2	O-acyltransferase WSD1
	Koshu	deletion	3	4434001..4438000	4000	0	0.000470302
	Koshu	deletion	3	4659001..4668000	9000	0.0316876	0.000142724	100243439	XP_002284944.1	methylesterase 10
	Koshu	deletion	3	6377001..6381000	4000	0	0.000470302
	Koshu	deletion	3	6724001..6736000	12000	0	1.3281e-11
	Koshu	deletion	3	8059001..8090000	31000	0.319094	1.18244e-10	100254843	XP_003631700.1	eugenol synthase 1
	Koshu	deletion	3	9104001..9116000	12000	0.328275	0.00699248
	Koshu	deletion	3	9494001..9517000	23000	0.451061	0.0195002
	Koshu	deletion	3	9619001..9646000	27000	0.186044	1.12151e-10
	Koshu	deletion	3	9667001..9671000	4000	0.00123033	0.000960888
	Koshu	deletion	3	9882001..9926000	44000	0.352919	3.6221e-12	100265547	XP_002265338.1	L-type lectin-domain containing receptor kinase IX.1
	Koshu	deletion	3	9933001..9938000	5000	0	5.50791e-07
	Koshu	deletion	3	9973001..9977000	4000	0.00727888	0.0463787
	Koshu	deletion	3	10791001..10801000	10000	0.0613999	0.000322351
	Koshu	deletion	3	11044001..11057000	13000	0.007236	1.22594e-11
	Koshu	deletion	3	12021001..12036000	15000	0.151181	5.23026e-05
	Koshu	deletion	3	12435001..12454000	19000	0.391203	0.000109275
	Koshu	deletion	3	12599001..12611000	12000	0.387653	0.0476227
	Koshu	deletion	3	13953001..14056000	103000	0.263687	1.54731e-12	100852691	XP_003631736.2	uncharacterized protein LOC100852691
	Koshu	deletion	3	14061001..14283000	222000	0.330135	7.17894e-13	100852868	XP_010648226.1	uncharacterized protein LOC100852868
	Koshu	deletion	3	14855001..14860000	5000	0.00038627	2.45752e-08
	Koshu	deletion	3	14926001..14939000	13000	0.378004	0.0339176
	Koshu	deletion	3	15462001..15491000	29000	0.31894	1.39971e-06	104878940, 100251354	XP_010648235.2, XP_002266054.1	acetyl-CoA-benzylalcohol acetyltransferase-like, acetyl-CoA-benzylalcohol acetyltransferase-like
	Koshu	deletion	3	15828001..15835000	7000	0.023705	0.00177204
	Koshu	deletion	3	16100001..16107000	7000	0.0400221	0.0447152
	Koshu	deletion	3	16402001..16406000	4000	0	0.000470302
	Koshu	deletion	3	16441001..16460000	19000	0.228592	1.26491e-08
	Koshu	deletion	3	17429001..17452000	23000	0.332429	8.88511e-06	100266732, 100244413, 100244413, 100249571, 100263307	XP_002271223.1, XP_019074666.1, XP_002271079.1, XP_003631731.2, XP_019074667.1	cysteine-rich and transmembrane domain-containing protein A, metacaspase-1 isoform X1, cysteine-rich and transmembrane domain-containing protein A isoform X2, berberine bridge enzyme-like 21, protein YIPF5-like
	Koshu	deletion	3	17528001..17562000	34000	0.39156	3.72322e-08
	Koshu	deletion	3	18134001..18329000	195000	0.436322	8.17295e-13	109122325, 104878964, 104878930	XP_019074419.1, XP_010648262.1, XP_010648205.1	diacylglycerol kinase 6-like, probable disease resistance protein At5g45490, uncharacterized protein LOC104878930
	Koshu	deletion	3	18977001..19008000	31000	0.499701	1.66878e-08	109122328, 100258740	XP_019074423.1, XP_019074424.1	uncharacterized protein LOC109122328, LOW QUALITY PROTEIN: uncharacterized protein LOC100258740
	Koshu	deletion	4	1965001..1969000	4000	0	0.000470302
	Koshu	deletion	4	3549001..3574000	25000	0.014292	6.3749e-12
	Koshu	deletion	4	4088001..4111000	23000	0.37351	4.74146e-06	109122451	XP_019074823.1	pentatricopeptide repeat-containing protein At2g20540-like
	Koshu	deletion	4	4694001..4701000	7000	0.168297	0.0403572
	Koshu	deletion	4	5559001..5572000	13000	0.044002	1.41229e-07
	Koshu	deletion	4	5954001..5963000	9000	0.046666	0.00345935
	Koshu	deletion	4	6126001..6141000	15000	0.480251	0.0275052	100854243, 100854243, 100257781, 100257781, 104877325	XP_003631765.1, XP_010648725.1, XP_019075031.1, XP_019075032.1, XP_010648727.1	calcium uptake protein 1, mitochondrial isoform X1, calcium uptake protein 1, mitochondrial isoform X2, receptor-like protein 12 isoform X1, receptor-like protein 12 isoform X3, calcium uptake protein 3, mitochondrial-like
	Koshu	deletion	4	6161001..6181000	20000	0	7.96863e-12
	Koshu	deletion	4	7286001..7314000	28000	0.0100537	5.69188e-12
	Koshu	deletion	4	7349001..7376000	27000	0.326671	1.70653e-07	100854540	XP_010648827.2	aspartyl protease family protein At5g10770-like
	Koshu	deletion	4	8456001..8468000	12000	0.222698	0.0181881
	Koshu	deletion	4	9189001..9219000	30000	0.000273522	5.31242e-12
	Koshu	deletion	4	9615001..9635000	20000	0.0863071	4.88477e-09
	Koshu	deletion	4	10857001..10863000	6000	0.026247	0.0406956
	Koshu	deletion	4	12373001..12380000	7000	0	2.27675e-11
	Koshu	deletion	4	12405001..12429000	24000	0.386001	0.00219179
	Koshu	deletion	4	13375001..13391000	16000	0.0230111	9.96078e-12
	Koshu	deletion	4	15737001..15741000	4000	0	0.000470302
	Koshu	deletion	4	16712001..16719000	7000	0.002036	6.3749e-10
	Koshu	deletion	4	18231001..18261000	30000	0.0379884	5.31242e-12
	Koshu	deletion	4	18467001..18472000	5000	0	5.50791e-07
	Koshu	deletion	4	18908001..18913000	5000	0	5.50791e-07
	Koshu	deletion	4	21029001..21044000	15000	0	1.06248e-11
	Koshu	deletion	4	21343001..21357000	14000	0.0209479	4.5535e-11
	Koshu	deletion	4	21379001..21387000	8000	0.0656468	1.33573e-05
	Koshu	deletion	4	21575001..21596000	21000	0.0437846	7.58917e-12	100259244	XP_019074772.1	G-type lectin S-receptor-like serine/threonine-protein kinase LECRK1
	Koshu	deletion	4	21625001..21640000	15000	0.31406	1.27862e-06
	Koshu	deletion	4	22234001..22243000	9000	0.0298189	2.60019e-05
	Koshu	deletion	4	23014001..23026000	12000	0.0419617	9.6151e-06
	Koshu	deletion	5	75001..80000	5000	0	5.50791e-07
	Koshu	deletion	5	623001..628000	5000	0	5.50791e-07
	Koshu	deletion	5	1776001..1780000	4000	0	0.000470302
	Koshu	deletion	5	1977001..1989000	12000	0.0102393	1.3281e-11
	Koshu	deletion	5	4582001..4597000	15000	0.106602	0.000462613
	Koshu	deletion	5	5662001..5683000	21000	0.0353161	7.58917e-12
	Koshu	deletion	5	6788001..6792000	4000	0	0.000470302
	Koshu	deletion	5	8123001..8162000	39000	0.276428	4.08647e-12	100256292, 100251134, 109122546	XP_002285212.1, XP_002285214.1, XP_019075245.1	glutathione transferase GST 23, glutathione transferase GST 23, uncharacterized protein LOC109122546
	Koshu	deletion	5	8944001..8948000	4000	0.00172919	0.00267169
	Koshu	deletion	5	9007001..9041000	34000	0.392095	7.96909e-08	100242555, 100242555, 100242555	XP_019075309.1, XP_019075310.1, XP_019075311.1	uncharacterized protein LOC100242555 isoform X1, uncharacterized protein LOC100242555 isoform X1, uncharacterized protein LOC100242555 isoform X2
	Koshu	deletion	5	9196001..9201000	5000	0.00802271	0.000869182
	Koshu	deletion	5	9964001..9984000	20000	0.0796492	7.96863e-12
	Koshu	deletion	5	11416001..11424000	8000	0.0262259	0.000188056
	Koshu	deletion	5	11725001..11751000	26000	0.0140146	6.12971e-12
	Koshu	deletion	5	11828001..11835000	7000	0.101221	0.0182101
	Koshu	deletion	5	12006001..12010000	4000	0.00160869	0.000807097
	Koshu	deletion	5	12977001..12989000	12000	0.046888	2.78332e-05
	Koshu	deletion	5	13099001..13108000	9000	0.284271	0.0030837
	Koshu	deletion	5	13808001..13827000	19000	0.189142	1.10029e-05
	Koshu	deletion	5	14084001..14103000	19000	0.270917	0.00672923	100264062	XP_010650386.1	uncharacterized protein LOC100264062
	Koshu	deletion	5	14571001..14673000	102000	0.456055	1.56248e-12	100265737	XP_002267004.1	selenium-binding protein 1
	Koshu	deletion	5	14881001..14890000	9000	0.00270638	1.77081e-11
	Koshu	deletion	5	14957001..14993000	36000	0.43868	3.81591e-07
	Koshu	deletion	5	15952001..16044000	92000	0.223475	1.73231e-12	104879393, 104879392, 104879392, 104879391, 104879391	XP_010650380.1, XP_010650378.2, XP_019075512.1, XP_019075510.1, XP_019075511.1	TMV resistance protein N, toll/interleukin-1 receptor-like protein isoform X1, TMV resistance protein N-like isoform X2, TMV resistance protein N isoform X1, toll/interleukin-1 receptor-like protein isoform X2
	Koshu	deletion	5	16069001..16092000	23000	0.158866	2.03636e-07
	Koshu	deletion	5	16384001..16472000	88000	0.496415	1.81105e-12	104879365, 104879365	XP_019075303.1, XP_019075304.1	tripeptidyl-peptidase 2-like isoform X1, tripeptidyl-peptidase 2-like isoform X2
	Koshu	deletion	5	16497001..16510000	13000	0.241212	0.000105591	104877443	XP_019075294.1	receptor-like protein 2 isoform X3
	Koshu	deletion	5	16545001..16565000	20000	0.343324	0.00470427
	Koshu	deletion	5	16594001..16607000	13000	0.143033	4.43856e-05
	Koshu	deletion	5	17108001..17122000	14000	0	1.13838e-11
	Koshu	deletion	5	17486001..17506000	20000	0.420212	3.33549e-05	100250447, 100250447	XP_019075313.1, XP_019075312.1	protein ACCELERATED CELL DEATH 6 isoform X2, protein ACCELERATED CELL DEATH 6 isoform X1
	Koshu	deletion	5	18013001..18030000	17000	0	9.37485e-12
	Koshu	deletion	5	18818001..18836000	18000	0	8.85403e-12
	Koshu	deletion	5	19574001..19587000	13000	0.463526	0.00125081	100246287	XP_002265927.1	probable aldo-keto reductase 2
	Koshu	deletion	5	20466001..20481000	15000	0.0617636	7.53088e-08
	Koshu	deletion	5	20820001..20831000	11000	0.0417256	4.51711e-05
	Koshu	deletion	5	21284001..21291000	7000	0	2.27675e-11
	Koshu	deletion	5	21794001..21877000	83000	0.446426	9.60075e-12	104879449, 109122624, 104879450, 104879450, 104879472	XP_010650528.1, XP_019075446.1, XP_010650529.1, XP_010650530.1, XP_010650632.1	ankyrin repeat-containing protein At5g02620, uncharacterized protein LOC109122624, ankyrin repeat-containing protein ITN1 isoform X1, ankyrin repeat-containing protein NPR4 isoform X2, ankyrin repeat-containing protein ITN1
	Koshu	deletion	5	22228001..22238000	10000	0.0775954	0.00274914
	Koshu	deletion	5	22251001..22262000	11000	0.0463339	0.000132587
	Koshu	deletion	5	23052001..23056000	4000	0	0.000470302
	Koshu	deletion	5	23417001..23443000	26000	0.00796355	6.12971e-12
	Koshu	deletion	5	23666001..23670000	4000	0	0.000470302
	Koshu	deletion	6	34001..48000	14000	0.0619911	4.47381e-09
	Koshu	deletion	6	62001..77000	15000	0.0908041	1.18173e-05
	Koshu	deletion	6	425001..489000	64000	0.2909	2.4902e-12	104879638, 104879636	XP_019075960.1, XP_010651475.1	leucine-rich repeat receptor-like serine/threonine-protein kinase BAM1, probably inactive leucine-rich repeat receptor-like protein kinase At3g28040
	Koshu	deletion	6	715001..724000	9000	0	1.77081e-11
	Koshu	deletion	6	1128001..1137000	9000	0.134055	0.000627704	100258684	XP_002285678.1	dirigent protein 7
	Koshu	deletion	6	1975001..1982000	7000	0	2.27675e-11
	Koshu	deletion	6	3192001..3196000	4000	0	0.000470302
	Koshu	deletion	6	4018001..4029000	11000	0.0712398	0.0015955
	Koshu	deletion	6	4946001..4975000	29000	0.111073	5.4956e-12
	Koshu	deletion	6	5635001..5640000	5000	0	5.50791e-07
	Koshu	deletion	6	6172001..6190000	18000	0.473144	0.00363913	109122733	XP_019075973.1	uncharacterized protein LOC109122733
	Koshu	deletion	6	6429001..6434000	5000	0	5.50791e-07
	Koshu	deletion	6	7539001..7563000	24000	0.00227935	6.64052e-12
	Koshu	deletion	6	8084001..8088000	4000	0	0.000470302
	Koshu	deletion	6	10694001..10708000	14000	0.327279	0.000103785	109122719, 109122719, 109122719	XP_019075929.1, XP_019075926.1, XP_019075927.1	ubiquitin-like-specific protease 1A isoform X2, uncharacterized protein LOC109122719 isoform X1, uncharacterized protein LOC109122719 isoform X1
	Koshu	deletion	6	10758001..10789000	31000	0.199786	5.14105e-12
	Koshu	deletion	6	10908001..10914000	6000	0.0305527	0.0265044
	Koshu	deletion	6	11116001..11121000	5000	0	5.50791e-07
	Koshu	deletion	6	11730001..11742000	12000	0.242613	0.0165232
	Koshu	deletion	6	11889001..11898000	9000	0	1.77081e-11
	Koshu	deletion	6	13112001..13116000	4000	0.00101017	0.000531508
	Koshu	deletion	6	13288001..13294000	6000	0.169216	0.00329957	100251257	XP_002270601.1	uncharacterized protein LOC100251257
	Koshu	deletion	6	13342001..13361000	19000	0.324701	8.65841e-06
	Koshu	deletion	6	13516001..13535000	19000	0.451925	0.00860693
	Koshu	deletion	6	14086001..14098000	12000	0	1.3281e-11
	Koshu	deletion	6	14293001..14307000	14000	0	1.13838e-11
	Koshu	deletion	6	14868001..14898000	30000	0.34411	5.31242e-12
	Koshu	deletion	6	15240001..15266000	26000	0.25169	3.85498e-08
	Koshu	deletion	6	16142001..16203000	61000	0	2.61266e-12
	Koshu	deletion	6	16251001..16268000	17000	0.414584	2.40869e-05
	Koshu	deletion	6	16279001..16283000	4000	0	0.000470302
	Koshu	deletion	6	17543001..17549000	6000	0	6.90614e-10
	Koshu	deletion	6	18475001..18496000	21000	0.113002	5.75259e-09
	Koshu	deletion	6	18580001..18587000	7000	0.143978	0.0485993
	Koshu	deletion	6	19371001..19392000	21000	0.110923	1.04123e-08
	Koshu	deletion	6	19489001..19505000	16000	0.0300616	9.96078e-12
	Koshu	deletion	6	19647001..19683000	36000	0.180545	3.98431e-11
	Koshu	deletion	6	20090001..20106000	16000	0.338492	6.75323e-05
	Koshu	deletion	6	20135001..20149000	14000	0.402778	0.000135595
	Koshu	deletion	6	20928001..20932000	4000	0	0.000470302
	Koshu	deletion	6	21428001..21435000	7000	0.00115442	2.27675e-11
	Koshu	deletion	7	554001..575000	21000	0.000134165	7.58917e-12
	Koshu	deletion	7	902001..913000	11000	0.0744683	0.000355736	100853917	XP_010652002.1	sulfate transporter 3.1
	Koshu	deletion	7	2770001..2775000	5000	0	5.50791e-07
	Koshu	deletion	7	3637001..3641000	4000	0	0.000470302
	Koshu	deletion	7	4550001..4554000	4000	0	0.000470302
	Koshu	deletion	7	5513001..5529000	16000	0	9.96078e-12
	Koshu	deletion	7	6460001..6471000	11000	0.0175363	6.46183e-09
	Koshu	deletion	7	7705001..7710000	5000	0	5.50791e-07
	Koshu	deletion	7	8290001..8300000	10000	0	1.59373e-11
	Koshu	deletion	7	8481001..8493000	12000	0.00307712	1.3281e-11
	Koshu	deletion	7	9219001..9227000	8000	0.0338401	0.000871176
	Koshu	deletion	7	10490001..10496000	6000	0.00995072	0.000294985
	Koshu	deletion	7	10723001..10732000	9000	0.0829902	0.0074027
	Koshu	deletion	7	10768001..10775000	7000	0.0163711	4.06557e-05
	Koshu	deletion	7	11041001..11128000	87000	0.492593	1.83187e-12	100258480	XP_002265568.1	disease resistance protein RPM1
	Koshu	deletion	7	11141001..11171000	30000	0.233242	5.31242e-12	104879868	XP_010652576.1	uncharacterized protein LOC104879868
	Koshu	deletion	7	11259001..11321000	62000	0.407442	1.10533e-10	100258573	XP_019076537.1	disease resistance protein RPM1
	Koshu	deletion	7	11818001..11865000	47000	0.308699	3.3909e-12	104879871	XP_019076470.1	uncharacterized protein LOC104879871
	Koshu	deletion	7	11965001..11995000	30000	0.433335	0.000307262	100261941	XP_019076926.1	uncharacterized protein LOC100261941 isoform X2
	Koshu	deletion	7	12223001..12234000	11000	0.0465981	0.000140572
	Koshu	deletion	7	12253001..12288000	35000	0.192151	4.5535e-12	100853375, 100853375, 100853375	XP_019076562.1, XP_019076563.1, XP_003632437.2	G-type lectin S-receptor-like serine/threonine-protein kinase At1g67520 isoform X2, cysteine-rich receptor-like protein kinase 10 isoform X3, cysteine-rich receptor-like protein kinase 10 isoform X1
	Koshu	deletion	7	12562001..12568000	6000	0.0130192	0.00114793
	Koshu	deletion	7	13864001..13875000	11000	0.0924617	0.000104034
	Koshu	deletion	7	13910001..13914000	4000	0	0.000470302
	Koshu	deletion	7	14281001..14313000	32000	0.0862606	4.98039e-12
	Koshu	deletion	7	14653001..14746000	93000	0.361872	1.71368e-12	104879902, 100853252, 100264286, 100264286, 100264286, 100264286, 100264286, 100264286, 100853252, 100853252, 104879900, 100853053, 100853053, 100853053, 100853053, 100853053, 100246286, 109122887, 109122888, 104879903, 100258874	XP_019076741.1, XP_010652661.1, XP_010652668.1, XP_010652669.1, XP_010652667.1, XP_010652666.1, XP_010652665.1, XP_010652664.1, XP_010652662.1, XP_010652660.1, XP_019076547.1, XP_019076609.1, XP_010652658.1, XP_019076607.1, XP_019076608.1, XP_019076610.1, XP_019076606.1, XP_019076548.1, XP_019076549.1, XP_010652671.1, XP_002265449.2	probable disease resistance protein At5g66900, probable disease resistance protein At5g66900 isoform X2, probable disease resistance protein At5g66900 isoform X5, probable disease resistance protein At5g66900 isoform X5, probable disease resistance protein At5g66900 isoform X4, probable disease resistance protein At5g66900 isoform X3, probable disease resistance protein At5g66900 isoform X2, prob…
	Koshu	deletion	7	15087001..15105000	18000	0.0105242	8.85403e-12
	Koshu	deletion	7	15123001..15149000	26000	0.482352	0.00727526	100262935	XP_019076817.1	tRNA-dihydrouridine(20) synthase [NAD(P)+]-like
	Koshu	deletion	7	15272001..15277000	5000	0	5.50791e-07
	Koshu	deletion	7	15337001..15424000	87000	0.469311	1.83187e-12	100241654, 100241654, 100855004, 100241973, 100241973, 100854123, 100855039, 100854200, 100854234, 109122891, 104879909, 100854286, 100264525, 100264525, 100264525, 100264525, 100261015, 100242242	XP_002276839.2, XP_010652704.1, XP_003632487.1, XP_010652705.1, XP_002271740.2, XP_003632500.1, XP_003632488.1, XP_010652706.1, XP_019076571.1, XP_019076552.1, XP_010652707.1, XP_003632503.1, XP_019076572.1, XP_010652709.1, XP_002284476.2, XP_010652708.1, XP_002279671.1, XP_002284455.1	peptidyl-prolyl cis-trans isomerase CYP65 isoform X1, peptidyl-prolyl cis-trans isomerase CYP65 isoform X2, uncharacterized protein LOC100855004, adenylyl-sulfate kinase 1, chloroplastic isoform X2, adenylyl-sulfate kinase 3 isoform X1, BTB/POZ domain-containing protein At3g49900, 60S ribosomal protein L26-1, mitochondrial outer membrane protein porin 2, calcium-transporting ATPase 2, plasma memb…
	Koshu	deletion	7	15991001..16002000	11000	0.282655	0.0411006
	Koshu	deletion	7	16754001..16762000	8000	0	1.99216e-11
	Koshu	deletion	7	17501001..17508000	7000	0.0274188	0.00432964
	Koshu	deletion	7	19620001..19627000	7000	0	2.27675e-11
	Koshu	deletion	7	20874001..20897000	23000	0	6.92924e-12
	Koshu	deletion	8	2177001..2185000	8000	0.0272731	0.0003985
	Koshu	deletion	8	2288001..2301000	13000	0.00812457	1.22594e-11
	Koshu	deletion	8	4007001..4017000	10000	0.294537	0.000112744
	Koshu	deletion	8	4670001..4698000	28000	0.441163	5.70326e-09
	Koshu	deletion	8	5107001..5141000	34000	0.442267	1.48357e-08
	Koshu	deletion	8	5597001..5616000	19000	0.355578	2.77441e-06
	Koshu	deletion	8	7787001..7804000	17000	0.410225	0.0201701
	Koshu	deletion	8	8253001..8304000	51000	0.337918	3.12495e-12	100242148	XP_002270356.3	receptor-like protein 12
	Koshu	deletion	8	8331001..8339000	8000	0.261388	0.00717867
	Koshu	deletion	8	8349001..8391000	42000	0.345078	3.79458e-12
	Koshu	deletion	8	9506001..9517000	11000	0	1.44884e-11
	Koshu	deletion	8	9748001..9761000	13000	0.0369249	4.24335e-07
	Koshu	deletion	8	9822001..9843000	21000	0.449598	2.2574e-07
	Koshu	deletion	8	10038001..10061000	23000	0.49298	0.000176951
	Koshu	deletion	8	10199001..10207000	8000	0	1.99216e-11
	Koshu	deletion	8	11040001..11070000	30000	0.00935119	5.31242e-12
	Koshu	deletion	8	11811001..11834000	23000	0.384663	3.76279e-07
	Koshu	deletion	8	13129001..13143000	14000	0.001276	1.13838e-11
	Koshu	deletion	8	13166001..13199000	33000	0.355323	0.000108444	100255188	XP_002275538.1	fasciclin-like arabinogalactan protein 11
	Koshu	deletion	8	15280001..15307000	27000	0.216341	5.90269e-12	100256279, 109123000	XP_002272157.3, XP_019077087.1	putative receptor protein kinase ZmPK1, putative receptor protein kinase ZmPK1
	Koshu	deletion	8	15704001..15710000	6000	0.00547712	1.45805e-05
	Koshu	deletion	8	16075001..16086000	11000	0.0162399	5.79536e-11
	Koshu	deletion	8	16538001..16561000	23000	0.315523	3.60868e-07	100252858	XP_010654144.1	probable aspartyl protease At4g16563
	Koshu	deletion	8	16751001..16757000	6000	0	6.90614e-10
	Koshu	deletion	8	16946001..16951000	5000	0	5.50791e-07
	Koshu	deletion	8	17841001..17847000	6000	0	6.90614e-10
	Koshu	deletion	8	18677001..18681000	4000	0	0.000470302
	Koshu	deletion	8	19033001..19047000	14000	0.145988	0.0010376
	Koshu	deletion	8	19916001..19932000	16000	0.118311	1.79803e-06
	Koshu	deletion	8	20615001..20633000	18000	0	8.85403e-12
	Koshu	deletion	9	1032001..1053000	21000	0.368351	1.03289e-07	100251572, 100251572	XP_010654884.1, XP_019077592.1	uncharacterized protein LOC100251572, uncharacterized protein LOC100251572
	Koshu	deletion	9	1806001..1874000	68000	0.212268	2.34371e-12	104880298, 100265139	XP_019077693.1, XP_002275641.3	UPF0587 protein C1orf123 homolog, uncharacterized protein LOC100265139
	Koshu	deletion	9	2488001..2504000	16000	0.0217828	9.96078e-12
	Koshu	deletion	9	2603001..2639000	36000	0.420022	0.012333	100253270	XP_019077795.1	putative leucine-rich repeat receptor-like serine/threonine-protein kinase At2g19230
	Koshu	deletion	9	3379001..3383000	4000	0.00173855	0.00271537
	Koshu	deletion	9	4110001..4129000	19000	0.434768	9.36291e-05	109123131	XP_019077606.1	G-type lectin S-receptor-like serine/threonine-protein kinase CES101
	Koshu	deletion	9	4487001..4511000	24000	0.290705	2.21395e-07	100241167, 100241167	XP_019077907.1, XP_019077908.1	probable disease resistance protein At5g63020 isoform X1, probable disease resistance protein At1g61300 isoform X2
	Koshu	deletion	9	4915001..4929000	14000	0.314721	0.00184815
	Koshu	deletion	9	4941001..4953000	12000	0.0300879	2.26986e-07
	Koshu	deletion	9	5027001..5034000	7000	0.00615688	4.92507e-07	109123136	XP_019077614.1	uncharacterized protein LOC109123136
	Koshu	deletion	9	5294001..5316000	22000	0.301727	4.51723e-06	100246279	XP_010654716.1	pleiotropic drug resistance protein 1
	Koshu	deletion	9	5413001..5430000	17000	0.333471	0.0379384	100241221, 100256639	XP_002285217.1, XP_002285218.1	molybdate transporter 2, uncharacterized protein LOC100256639
	Koshu	deletion	9	5473001..5494000	21000	0.0169537	7.58917e-12
	Koshu	deletion	9	5645001..5695000	50000	0.493641	1.91247e-11	100241155, 104880253, 100265187, 100265187	XP_002281195.1, XP_019077521.1, XP_010654730.2, XP_010654731.2	probable disease resistance protein At1g12280, probable disease resistance protein At1g12280, probable disease resistance protein At1g12280, probable disease resistance protein At1g12280
	Koshu	deletion	9	6324001..6335000	11000	0	1.44884e-11
	Koshu	deletion	9	6572001..6584000	12000	0.0999524	0.00181555	100268003	XP_002268833.1	DEAD-box ATP-dependent RNA helicase 56
	Koshu	deletion	9	6745001..6751000	6000	0.0105323	0.000392982
	Koshu	deletion	9	7216001..7227000	11000	0	1.44884e-11
	Koshu	deletion	9	7255001..7261000	6000	0.0230489	0.020938
	Koshu	deletion	9	7631001..8302000	671000	0.360448	2.37515e-13	109123139, 100854840, 109123116, 100265456, 100265456, 100265456, 100265456, 100265456, 109123140, 100264399, 100264399, 100264399, 109123224, 109123224, 109123224	XP_019077624.1, XP_010654823.2, XP_019077548.1, XP_019077719.1, XP_010654829.1, XP_010654828.1, XP_019077720.1, XP_010654827.1, XP_019077626.1, XP_019077860.1, XP_019077859.1, XP_019077858.1, XP_019077863.1, XP_019077862.1, XP_019077861.1	uncharacterized protein LOC109123139, LRR receptor-like serine/threonine-protein kinase GSO1, LRR receptor-like serine/threonine-protein kinase FLS2, LRR receptor-like serine/threonine-protein kinase GSO1 isoform X1, LRR receptor-like serine/threonine-protein kinase GSO1 isoform X5, LRR receptor-like serine/threonine-protein kinase GSO1 isoform X4, leucine-rich repeat receptor protein kinase EMS1…
	Koshu	deletion	9	8786001..8831000	45000	0.332157	3.54161e-12	100260046, 100260046, 100263574, 100853605, 100246437, 109123206	XP_019077730.1, XP_019077729.1, XP_010654947.1, XP_010654948.1, XP_019077630.1, XP_019077727.1	WD repeat-containing protein 55 isoform X3, WD repeat-containing protein 55 isoform X2, putative disease resistance protein RGA4, uncharacterized protein LOC100853605, putative disease resistance protein RGA4, putative disease resistance protein RGA4
	Koshu	deletion	9	9699001..9716000	17000	0.370372	0.0255552
	Koshu	deletion	9	10231001..10254000	23000	0.416117	0.0116294	100250926	XP_002271298.1	ethylene-responsive transcription factor ERF084
	Koshu	deletion	9	10276001..10282000	6000	0.0541528	0.0293686
	Koshu	deletion	9	10437001..10447000	10000	0.168298	0.00080193
	Koshu	deletion	9	10451001..10462000	11000	0.339457	0.0417571
	Koshu	deletion	9	10888001..10924000	36000	0.489605	0.000661232
	Koshu	deletion	9	11082001..11109000	27000	0.253556	6.13879e-10	100262820, 109123149	XP_019077644.1, XP_019077645.1	cytochrome P450 CYP82D47-like, cytochrome P450 82C4-like
	Koshu	deletion	9	11283001..11287000	4000	0	0.000470302
	Koshu	deletion	9	11337001..11470000	133000	0.375781	1.19829e-12	104880342	XP_010654992.2	ATP-dependent zinc metalloprotease FTSH 12, chloroplastic-like
	Koshu	deletion	9	11894001..11912000	18000	0.285753	1.25479e-07
	Koshu	deletion	9	12645001..12660000	15000	0.0311627	1.51935e-09
	Koshu	deletion	9	12822001..12839000	17000	0.315728	5.08159e-05
	Koshu	deletion	9	12878001..12882000	4000	0	0.000470302
	Koshu	deletion	9	13018001..13025000	7000	0.0327872	0.0106208
	Koshu	deletion	9	13639001..13659000	20000	0.49692	5.58364e-05	104880366	XP_019077659.1	putative F-box/LRR-repeat protein At5g41840
	Koshu	deletion	9	13979001..14012000	33000	0.00753238	4.82947e-12
	Koshu	deletion	9	14713001..14734000	21000	0	7.58917e-12
	Koshu	deletion	9	15150001..15172000	22000	0.19133	1.54018e-06
	Koshu	deletion	9	16133001..16153000	20000	0.0326978	7.96863e-12
	Koshu	deletion	9	16417001..16444000	27000	0.430001	1.74956e-08	100263772, 100263772, 100263772, 109123227	XP_019077876.1, XP_002264352.1, XP_019077875.1, XP_019077877.1	protein LOW PSII ACCUMULATION 3, chloroplastic isoform X3, protein LOW PSII ACCUMULATION 3, chloroplastic isoform X2, protein LOW PSII ACCUMULATION 3, chloroplastic isoform X1, uncharacterized protein LOC109123227
	Koshu	deletion	9	16718001..16727000	9000	0.0112373	3.0936e-08	100262203	XP_010655096.1	LOW QUALITY PROTEIN: putative receptor-like protein kinase At1g80870
	Koshu	deletion	9	17566001..17571000	5000	0.00877466	0.00676728
	Koshu	deletion	9	19743001..19774000	31000	0.42595	2.28374e-06
	Koshu	deletion	9	19912001..19918000	6000	0.0286679	0.0163942
	Koshu	deletion	9	20556001..20683000	127000	0.377304	1.2549e-12	100242837, 104880445, 109123110	XP_010655336.2, XP_019077524.1, XP_019077525.1	mannosyl-oligosaccharide 1,2-alpha-mannosidase MNS1, leucine-rich repeat receptor protein kinase EMS1-like, leucine-rich repeat receptor-like protein CLAVATA2
	Koshu	deletion	9	20690001..20695000	5000	0	5.50791e-07
	Koshu	deletion	9	20718001..20776000	58000	0.316626	2.7478e-12	104880424	XP_010655305.1	metal tolerance protein C4
	Koshu	deletion	9	21318001..21340000	22000	0.4762	0.0334449
	Koshu	deletion	9	21368001..21382000	14000	0.291422	0.025114
	Koshu	deletion	9	21466001..21475000	9000	0.0581249	0.0213074
	Koshu	deletion	9	21863001..21873000	10000	0.0264675	2.26425e-06
	Koshu	deletion	9	22009001..22099000	90000	0.436161	1.77081e-12	100242755	XP_019077783.1	cycloartenol synthase
	Koshu	deletion	9	22399001..22422000	23000	0.225532	1.31481e-05	100261496	XP_019077677.1	germanicol synthase-like
	Koshu	deletion	10	1267001..1274000	7000	0.0276531	0.00456221
	Koshu	deletion	10	1368001..1391000	23000	0.0178053	6.92924e-12
	Koshu	deletion	10	1904001..1918000	14000	0	1.13838e-11
	Koshu	deletion	10	2386001..2398000	12000	0.00281239	1.3281e-11
	Koshu	deletion	10	3027001..3037000	10000	0.0491402	0.00109601
	Koshu	deletion	10	3156001..3164000	8000	0.0469604	0.020004
	Koshu	deletion	10	3286001..3304000	18000	0.124096	0.000169497
	Koshu	deletion	10	3860001..3879000	19000	0.0666161	3.60685e-10
	Koshu	deletion	10	4144001..4209000	65000	0.481138	2.45188e-12	100267565, 100241907, 100264195, 100853481	XP_019078065.1, XP_010655797.1, XP_002270288.1, XP_003632980.1	protein SRG1, protein SRG1-like, protein SRG1, protein SRG1
	Koshu	deletion	10	6573001..6599000	26000	0.0050591	6.12971e-12
	Koshu	deletion	10	7010001..7020000	10000	0.0309896	1.53918e-05
	Koshu	deletion	10	7178001..7189000	11000	0.25145	0.0263766
	Koshu	deletion	10	7437001..7467000	30000	0.415756	5.20798e-05	100261762	XP_002280687.1	photosystem I reaction center subunit psaK, chloroplastic
	Koshu	deletion	10	7679001..7690000	11000	0	1.44884e-11
	Koshu	deletion	10	8579001..8611000	32000	0	4.98039e-12
	Koshu	deletion	10	8860001..8874000	14000	0.027113	1.37743e-09
	Koshu	deletion	10	9988001..9996000	8000	0.139114	0.0106501
	Koshu	deletion	10	10294001..10323000	29000	0.00362203	5.4956e-12
	Koshu	deletion	10	10733001..10747000	14000	0.482648	0.00970742
	Koshu	deletion	10	11003001..11008000	5000	0	5.50791e-07
	Koshu	deletion	10	11870001..11876000	6000	0.00952791	0.000236931
	Koshu	deletion	10	12467001..12484000	17000	0.00143279	9.37485e-12
	Koshu	deletion	10	12608001..12700000	92000	0.232607	1.73231e-12	109123290, 104880577, 109123291, 100253290, 100248157, 100247277	XP_019078097.1, XP_010655875.1, XP_019078098.1, XP_019078099.1, XP_019078101.1, XP_019078131.1	uncharacterized protein LOC109123290, uncharacterized protein LOC104880577, uncharacterized protein LOC109123291, protein STRICTOSIDINE SYNTHASE-LIKE 10, protein STRICTOSIDINE SYNTHASE-LIKE 10, protein STRICTOSIDINE SYNTHASE-LIKE 10
	Koshu	deletion	10	13227001..13235000	8000	0.0485819	0.000960908
	Koshu	deletion	10	13275001..13294000	19000	0.3055	0.00028087
	Koshu	deletion	10	13333001..13353000	20000	0.266076	1.59373e-10
	Koshu	deletion	10	14025001..14035000	10000	0.326312	0.0399732
	Koshu	deletion	10	14359001..14392000	33000	0.468152	2.09336e-05
	Koshu	deletion	10	15585001..15590000	5000	0.0218449	0.0244581
	Koshu	deletion	10	15662001..15703000	41000	0.186283	3.88713e-12
	Koshu	deletion	10	15745001..15750000	5000	0.0267081	0.0130134
	Koshu	deletion	10	15767001..15822000	55000	0.356155	2.89768e-12
	Koshu	deletion	10	16291001..16300000	9000	0.161466	6.81558e-05
	Koshu	deletion	10	16640001..16669000	29000	0.441277	2.7478e-11	100246320, 100246320, 100246320, 100246320, 100246320, 100246320, 100246320, 100246320, 100246320, 100256602	XP_002273142.2, XP_010656014.1, XP_010656022.1, XP_019078228.1, XP_019078229.1, XP_019078230.1, XP_019078231.1, XP_019078232.1, XP_019078233.1, XP_010656012.1	GEM-like protein 4 isoform X1, GEM-like protein 4 isoform X2, GEM-like protein 4 isoform X2, GEM-like protein 4 isoform X2, GEM-like protein 4 isoform X2, GEM-like protein 4 isoform X2, GEM-like protein 4 isoform X2, GEM-like protein 4 isoform X2, GEM-like protein 4 isoform X2, putative GEM-like protein 8
	Koshu	deletion	10	16688001..16707000	19000	0.445498	0.000132889	100250660, 100855320	XP_010656008.1, XP_010656009.1	putative GEM-like protein 8, GEM-like protein 4
	Koshu	deletion	10	17174001..17190000	16000	0.243572	0.047723
	Koshu	deletion	10	17501001..17511000	10000	0	1.59373e-11
	Koshu	deletion	10	17583001..17593000	10000	0.0522643	9.75824e-06
	Koshu	deletion	10	17603001..17607000	4000	0	0.000470302
	Koshu	deletion	11	177001..189000	12000	0.0065854	1.3281e-11
	Koshu	deletion	11	2241001..2252000	11000	0.0859456	0.000525834
	Koshu	deletion	11	2958001..2962000	4000	0	0.000470302
	Koshu	deletion	11	5393001..5397000	4000	0	0.000470302
	Koshu	deletion	11	5651001..5664000	13000	0.298817	0.00100989	100259160	XP_002264594.1	shaggy-related protein kinase theta-like
	Koshu	deletion	11	5682001..5717000	35000	0.44627	5.65545e-09	100248825, 100248825	XP_010656508.1, XP_010656507.1	leucine-rich repeat receptor protein kinase EMS1 isoform X2, probable LRR receptor-like serine/threonine-protein kinase At4g36180 isoform X1
	Koshu	deletion	11	5890001..5902000	12000	0.0377946	2.95648e-06
	Koshu	deletion	11	7409001..7430000	21000	0.189909	1.5664e-08
	Koshu	deletion	11	8548001..8564000	16000	0.106236	4.84094e-09
	Koshu	deletion	11	9022001..9053000	31000	0.348378	0.000248041
	Koshu	deletion	11	9083001..9095000	12000	0.144982	5.63844e-06
	Koshu	deletion	11	9230001..9250000	20000	0.462404	0.00103033
	Koshu	deletion	11	9453001..9490000	37000	0.00802358	4.30737e-12
	Koshu	deletion	11	10065001..10080000	15000	0.129983	0.000591076
	Koshu	deletion	11	10209001..10226000	17000	0.229315	2.30284e-07
	Koshu	deletion	11	10367001..10394000	27000	0.00285862	5.90269e-12
	Koshu	deletion	11	10902001..10922000	20000	0.476322	1.92695e-05
	Koshu	deletion	11	12356001..12369000	13000	0.008185	1.22594e-11
	Koshu	deletion	11	12705001..12717000	12000	0.138039	0.0197732
	Koshu	deletion	11	12919001..12924000	5000	0	5.50791e-07
	Koshu	deletion	11	13673001..13679000	6000	0	6.90614e-10
	Koshu	deletion	11	13863001..13872000	9000	0.160983	5.73641e-05	104880761	XP_010656738.1	uncharacterized protein LOC104880761
	Koshu	deletion	11	15224001..15235000	11000	0.0106564	4.34652e-11
	Koshu	deletion	11	15877001..15886000	9000	0	1.77081e-11
	Koshu	deletion	11	15918001..15935000	17000	0.0841011	9.37485e-12
	Koshu	deletion	11	16700001..16704000	4000	0	0.000470302
	Koshu	deletion	11	18015001..18043000	28000	0.213616	8.53781e-09	100258189	XP_002267083.1	transmembrane protein 230
	Koshu	deletion	11	19077001..19084000	7000	0.0101607	1.01836e-05
	Koshu	deletion	11	19392001..19396000	4000	0	0.000470302
	Koshu	deletion	11	19534001..19544000	10000	0.0391264	0.000132585
	Koshu	deletion	12	1590001..1596000	6000	0	6.90614e-10
	Koshu	deletion	12	2094001..2118000	24000	0.402286	6.42125e-07	100260833, 100260833, 100260833, 104880834, 100243728, 109123521	XP_002277992.2, XP_010657075.1, XP_010657076.1, XP_010657074.1, XP_019078893.1, XP_019079012.1	probable sugar phosphate/phosphate translocator At1g06470, probable sugar phosphate/phosphate translocator At1g06470, probable sugar phosphate/phosphate translocator At1g06470, G-type lectin S-receptor-like serine/threonine-protein kinase SD2-5, probable sugar phosphate/phosphate translocator At1g06470, G-type lectin S-receptor-like serine/threonine-protein kinase SD2-5
	Koshu	deletion	12	2133001..2141000	8000	0.0224756	9.98701e-05
	Koshu	deletion	12	2157001..2170000	13000	0.0479535	1.31176e-09
	Koshu	deletion	12	3529001..3554000	25000	0.207712	0.00028204	109123461	XP_019078899.1	uncharacterized protein LOC109123461
	Koshu	deletion	12	3598001..3613000	15000	0.286794	0.00229324
	Koshu	deletion	12	4112001..4124000	12000	0.049353	4.2658e-06
	Koshu	deletion	12	4255001..4265000	10000	0.329292	2.45488e-05	100247253, 100247253	XP_010656980.1, XP_002274553.3	probable bifunctional methylthioribulose-1-phosphate dehydratase/enolase-phosphatase E1 2 isoform X2, probable bifunctional methylthioribulose-1-phosphate dehydratase/enolase-phosphatase E1 2 isoform X1
	Koshu	deletion	12	5338001..5350000	12000	0	1.3281e-11	100853570	XP_019078910.1	glycine-rich protein
	Koshu	deletion	12	6635001..6640000	5000	0	5.50791e-07
	Koshu	deletion	12	6981001..6986000	5000	0.00538727	0.000948761
	Koshu	deletion	12	8813001..8831000	18000	0.365136	1.98966e-06	100251039, 100256196	XP_002275082.1, XP_002274988.1	uncharacterized protein LOC100251039, uncharacterized protein LOC100256196
	Koshu	deletion	12	9812001..9858000	46000	0.398767	3.46462e-12
	Koshu	deletion	12	9922001..9932000	10000	0.0670759	1.71428e-05
	Koshu	deletion	12	9948001..9955000	7000	0.345354	0.0067607
	Koshu	deletion	12	11786001..11808000	22000	0.353921	0.00208612
	Koshu	deletion	12	12643001..12673000	30000	0.338495	0.00250871	100267535	XP_002264548.1	anthocyanidin 3-O-glucosyltransferase 2
	Koshu	deletion	12	13808001..13818000	10000	0.0322449	2.11464e-05
	Koshu	deletion	12	14963001..14974000	11000	0.299935	0.00494198
	Koshu	deletion	12	14990001..15013000	23000	0.428407	4.30812e-07	104880962	XP_010657613.1	uncharacterized protein LOC104880962
	Koshu	deletion	12	15138001..15144000	6000	0	6.90614e-10
	Koshu	deletion	12	15684001..15946000	262000	0.497251	6.08292e-13	100241228, 100241228, 104880993, 109123517, 100241143, 109123486, 104881016	XP_010657835.1, XP_010657836.1, XP_010657834.1, XP_019079009.1, XP_002263928.2, XP_019078943.1, XP_010657873.2	mitogen-activated protein kinase kinase kinase 1, mitogen-activated protein kinase kinase kinase 1, uncharacterized protein LOC104880993, peripherin-like, toll/interleukin-1 receptor-like protein, putative ubiquitin-like-specific protease 1B, LOW QUALITY PROTEIN: TMV resistance protein N
	Koshu	deletion	12	16012001..16019000	7000	0.0220957	0.000235942
	Koshu	deletion	12	16068001..16135000	67000	0.27776	2.37869e-12
	Koshu	deletion	12	16343001..16715000	372000	0.343496	4.28421e-13	109123488, 100261692, 109123450, 109123490, 100246412, 104881012, 109123520, 104881011	XP_019078944.1, XP_019078829.1, XP_019078839.1, XP_019078945.1, XP_019078946.1, XP_019079295.1, XP_019079011.1, XP_019079166.1	mitogen-activated protein kinase kinase kinase 1-like, TMV resistance protein N-like, mitogen-activated protein kinase kinase kinase 1-like, uncharacterized protein LOC109123490, LOW QUALITY PROTEIN: TMV resistance protein N, mitogen-activated protein kinase kinase kinase 1, uncharacterized protein LOC109123520, LOW QUALITY PROTEIN: TMV resistance protein N
	Koshu	deletion	12	16985001..16990000	5000	0	5.50791e-07
	Koshu	deletion	12	17347001..17351000	4000	0	0.000470302
	Koshu	deletion	12	17690001..17721000	31000	0.00872027	5.14105e-12	100244662, 100244662, 100244662, 100244662, 100244662, 100244662, 100244662, 100244662, 100244662, 100244662, 100244662, 100244662, 100244662, 100244662, 100244662, 100244662, 100244662, 100244662, 100244662, 100244662, 100244662, 100244662, 100244662, 100244662, 100244662, 100244662, 100244662, 100244662, 100244662	XP_019079035.1, XP_010657727.1, XP_010657728.1, XP_010657730.1, XP_010657731.1, XP_010657732.1, XP_010657733.1, XP_010657734.1, XP_010657736.1, XP_010657737.1, XP_010657739.1, XP_010657743.1, XP_019079019.1, XP_019079020.1, XP_019079021.1, XP_019079022.1, XP_019079023.1, XP_019079024.1, XP_019079025.1, XP_019079026.1, XP_019079027.1, XP_019079028.1, XP_019079029.1, XP_019079030.1, XP_019079031.1,…	putative disease resistance RPP13-like protein 1 isoform X2, putative disease resistance RPP13-like protein 1 isoform X1, putative disease resistance RPP13-like protein 1 isoform X1, putative disease resistance RPP13-like protein 1 isoform X1, putative disease resistance RPP13-like protein 1 isoform X1, putative disease resistance RPP13-like protein 1 isoform X1, putative disease resistance RPP13…
	Koshu	deletion	12	18235001..18264000	29000	0.368188	4.5153e-07
	Koshu	deletion	12	18342001..18397000	55000	0.448066	8.69305e-11	104881002, 104881001	XP_019078959.1, XP_010657851.1	uncharacterized protein LOC104881002, serine carboxypeptidase 3
	Koshu	deletion	12	18671001..18683000	12000	0.404259	0.0323317	100266992, 109121409, 109121409	XP_019079255.1, XP_019079253.1, XP_019079254.1	putative disease resistance RPP13-like protein 1, putative disease resistance protein At3g14460, putative disease resistance protein At3g14460
	Koshu	deletion	12	18770001..18783000	13000	0.280164	0.00035804	100241796, 109123444	XP_019078963.1, XP_019078818.1	putative disease resistance RPP13-like protein 1, uncharacterized protein LOC109123444
	Koshu	deletion	12	18954001..18964000	10000	0.172809	0.0143346
	Koshu	deletion	12	19633001..19643000	10000	0.131894	0.0464449	100242191, 109121427	XP_019079232.1, XP_010658053.1	AAA-ATPase At3g28580-like, AAA-ATPase At3g28580-like
	Koshu	deletion	12	19673001..19689000	16000	0.293392	0.00381841
	Koshu	deletion	12	19746001..19786000	40000	0.321384	3.98431e-12	100250789, 100250789, 100250789, 100250789, 100250789, 100250789, 100250789, 100250789, 100250789, 100250789, 109123500, 104881072, 100243910, 100243910, 100243910, 100243910, 100243910	XP_019079062.1, XP_019079063.1, XP_019079064.1, XP_019079065.1, XP_019079066.1, XP_019079067.1, XP_019079068.1, XP_019079069.1, XP_019079070.1, XP_019079071.1, XP_019078970.1, XP_010658114.1, XP_019079073.1, XP_019079074.1, XP_019079075.1, XP_019079076.1, XP_019079077.1	putative disease resistance protein RGA1, putative disease resistance protein RGA1, putative disease resistance protein RGA1, putative disease resistance protein RGA1, putative disease resistance protein RGA1, putative disease resistance protein RGA1, putative disease resistance protein RGA1, putative disease resistance protein RGA1, putative disease resistance protein RGA1, putative disease resi…
	Koshu	deletion	12	19948001..19963000	15000	0.319876	0.000248253	100266388	XP_002264790.1	cytochrome P450 CYP82D47
	Koshu	deletion	12	20004001..20012000	8000	0.0622914	0.000292263	100247463, 100252572	XP_010658111.1, XP_002264464.1	cytochrome P450 82C4-like, cytochrome P450 CYP82D47
	Koshu	deletion	12	22017001..22023000	6000	0	6.90614e-10
	Koshu	deletion	12	22505001..22518000	13000	0.0621985	0.000255723
	Koshu	deletion	13	178001..184000	6000	0	6.90614e-10
	Koshu	deletion	13	199001..212000	13000	0.00866877	1.22594e-11
	Koshu	deletion	13	287001..291000	4000	0	0.000470302
	Koshu	deletion	13	1115001..1128000	13000	0	1.22594e-11
	Koshu	deletion	13	2395001..2404000	9000	0.0287354	6.40178e-05
	Koshu	deletion	13	3872001..3876000	4000	0	0.000470302
	Koshu	deletion	13	4592001..4600000	8000	0	1.99216e-11
	Koshu	deletion	13	7365001..7376000	11000	0.379518	0.0134409
	Koshu	deletion	13	7631001..7639000	8000	0.032577	0.000463346
	Koshu	deletion	13	8579001..8596000	17000	0.35605	0.0399837
	Koshu	deletion	13	9038001..9046000	8000	0.430568	0.0275753
	Koshu	deletion	13	9442001..9487000	45000	0.424065	2.05307e-08
	Koshu	deletion	13	9822001..9832000	10000	0.121544	3.37261e-05
	Koshu	deletion	13	9958001..9964000	6000	0.0156389	0.00290724
	Koshu	deletion	13	10552001..10566000	14000	0.21458	5.73217e-06
	Koshu	deletion	13	10727001..10737000	10000	0.0576548	6.4013e-05
	Koshu	deletion	13	10871001..10885000	14000	0.467642	0.0195128
	Koshu	deletion	13	12005001..12026000	21000	0.415065	2.6581e-05	104881213, 104881219	XP_019079963.1, XP_019079606.1	putative disease resistance protein At3g14460, putative disease resistance RPP13-like protein 1
	Koshu	deletion	13	12357001..12371000	14000	0.120373	8.5797e-05
	Koshu	deletion	13	13284001..13296000	12000	0.0178464	6.50771e-10
	Koshu	deletion	13	13406001..13411000	5000	0.0105135	0.0140426
	Koshu	deletion	13	13635001..13656000	21000	0.0149745	7.58917e-12
	Koshu	deletion	13	13980001..14017000	37000	0.00823049	4.30737e-12
	Koshu	deletion	13	14453001..14457000	4000	0	0.000470302
	Koshu	deletion	13	14728001..14737000	9000	0.047086	0.00021883
	Koshu	deletion	13	15295001..15347000	52000	0.46983	3.34069e-10	100247150, 100266046	XP_002277751.1, XP_019079615.1	protein ZINC INDUCED FACILITATOR-LIKE 1, protein ZINC INDUCED FACILITATOR 1-like
	Koshu	deletion	13	15532001..15576000	44000	0.454566	3.6221e-12
	Koshu	deletion	13	17263001..17294000	31000	0.422824	4.80688e-09	100852853, 100852853, 100852853, 100852853, 100852853, 100852853, 100852853, 100852853, 100852853, 100852853, 100852853, 100852853, 100852853, 100852853	XP_010658966.1, XP_010658973.1, XP_010658975.1, XP_010658979.1, XP_019079925.1, XP_019079926.1, XP_019079927.1, XP_019079928.1, XP_019079929.1, XP_019079930.1, XP_019079931.1, XP_019079932.1, XP_019079933.1, XP_019079934.1	putative disease resistance protein At3g14460 isoform X1, putative disease resistance protein At3g14460 isoform X1, putative disease resistance protein At3g14460 isoform X1, putative disease resistance protein At3g14460 isoform X1, putative disease resistance protein At3g14460 isoform X1, putative disease resistance protein At3g14460 isoform X1, putative disease resistance protein At3g14460 isofo…
	Koshu	deletion	13	17689001..17751000	62000	0.477162	1.63945e-07	100260928	XP_003633511.1	putative disease resistance RPP13-like protein 1
	Koshu	deletion	13	17808001..17838000	30000	0.308112	5.31242e-12	100267759	XP_019080134.1	cinnamoyl-CoA reductase 1-like
	Koshu	deletion	13	19302001..19370000	68000	0.230306	2.10934e-11
	Koshu	deletion	13	20096001..20126000	30000	0.229965	8.14978e-08	100261719	XP_002264859.1	NADPH:quinone oxidoreductase
	Koshu	deletion	13	20328001..20338000	10000	0.278698	0.0457914	100266976, 100266976, 100266976, 100266976, 100266976, 100266976, 100266976, 100266976, 100266976, 100266976, 100266976, 100266976, 100266976, 100266976, 100266976, 100266976, 104881283	XP_010659137.1, XP_010659138.1, XP_010659140.1, XP_010659141.1, XP_010659142.1, XP_010659143.1, XP_010659144.1, XP_010659145.1, XP_010659146.1, XP_010659147.1, XP_010659148.1, XP_010659149.1, XP_019079729.1, XP_019079730.1, XP_019079731.1, XP_019079732.1, XP_019079639.1	putative disease resistance RPP13-like protein 1, putative disease resistance RPP13-like protein 1, putative disease resistance RPP13-like protein 1, putative disease resistance RPP13-like protein 1, putative disease resistance RPP13-like protein 1, putative disease resistance RPP13-like protein 1, putative disease resistance RPP13-like protein 1, putative disease resistance RPP13-like protein 1,…
	Koshu	deletion	13	21092001..21105000	13000	0.289686	0.0131059
	Koshu	deletion	13	21786001..21797000	11000	0.263947	0.0102102
	Koshu	deletion	13	21808001..21817000	9000	0.0409894	0.000633391
	Koshu	deletion	13	22137001..22149000	12000	0.163016	0.000273138
	Koshu	deletion	13	22173001..22195000	22000	0.229147	2.36215e-06	104881334, 104881320	XP_019079659.1, XP_019079660.1	protein FAR1-RELATED SEQUENCE 5-like, ubiquitin-like-specific protease 1A
	Koshu	deletion	13	22429001..22438000	9000	0.0619227	1.28313e-07
	Koshu	deletion	13	22628001..22646000	18000	0.270155	1.18918e-06	100256787, 104881311	XP_019079704.1, XP_019079707.1	putative disease resistance protein RGA3, uncharacterized protein LOC104881311
	Koshu	deletion	13	22717001..22731000	14000	0.0737746	4.73531e-06
	Koshu	deletion	13	23322001..23339000	17000	0.277242	3.32955e-05
	Koshu	deletion	13	23374001..23386000	12000	0.020045	2.39059e-09
	Koshu	deletion	13	23578001..23614000	36000	0.471247	4.42701e-12	100266625, 100247598	XP_010659519.1, XP_002276051.2	beta-glucosidase 12, beta-glucosidase 12
	Koshu	deletion	13	23680001..23713000	33000	0.274539	4.82947e-12	109123723, 109123723, 109123723	XP_019079803.1, XP_019079801.1, XP_019079802.1	putative disease resistance RPP13-like protein 1 isoform X2, putative disease resistance RPP13-like protein 1 isoform X1, putative disease resistance RPP13-like protein 1 isoform X1
	Koshu	deletion	13	23831001..23844000	13000	0.135875	0.00201566
	Koshu	deletion	13	24116001..24156000	40000	0.342485	3.98431e-12	100249452	XP_019079673.1	putative disease resistance protein At3g14460
	Koshu	deletion	13	24202001..24235000	33000	0.337371	1.5406e-09	100266629, 100266629, 100266629, 100266629, 100266629, 100266629, 100266629, 100266629, 100266629, 100266629, 100266629, 100266629, 100266629, 100266629, 100266629, 100266629, 100266629, 100261425	XP_010659595.1, XP_019079689.1, XP_019079690.1, XP_019079691.1, XP_019079692.1, XP_019079693.1, XP_019079694.1, XP_019079695.1, XP_019079696.1, XP_019079697.1, XP_019079698.1, XP_019079699.1, XP_019079700.1, XP_019079701.1, XP_019079702.1, XP_019079703.1, XP_010659597.1, XP_002268770.1	putative disease resistance RPP13-like protein 1 isoform X1, putative disease resistance RPP13-like protein 1 isoform X1, putative disease resistance RPP13-like protein 1 isoform X1, putative disease resistance RPP13-like protein 1 isoform X1, putative disease resistance RPP13-like protein 1 isoform X1, putative disease resistance RPP13-like protein 1 isoform X1, putative disease resistance RPP13…
	Koshu	deletion	14	378001..386000	8000	0.0831214	0.0241236
	Koshu	deletion	14	1997001..2014000	17000	0.4728	0.018072
	Koshu	deletion	14	2081001..2101000	20000	0.47123	0.0185467	104881359	XP_010659625.1	UPF0481 protein At3g47200-like
	Koshu	deletion	14	2249001..2264000	15000	0.288912	0.00054276
	Koshu	deletion	14	2525001..2553000	28000	0.0217529	5.69188e-12
	Koshu	deletion	14	2570001..2594000	24000	0.204346	5.34683e-05
	Koshu	deletion	14	4127001..4135000	8000	0	1.99216e-11
	Koshu	deletion	14	4898001..4912000	14000	0	1.13838e-11
	Koshu	deletion	14	5620001..5624000	4000	0	0.000470302
	Koshu	deletion	14	5708001..5727000	19000	0.00928715	8.38803e-12
	Koshu	deletion	14	6432001..6436000	4000	0	0.000470302
	Koshu	deletion	14	7498001..7512000	14000	0.195749	0.0316699	100267561	XP_010659873.1	mediator of RNA polymerase II transcription subunit 14
	Koshu	deletion	14	7716001..7727000	11000	0.0533205	3.92336e-05
	Koshu	deletion	14	7864001..7881000	17000	0.172451	2.44684e-09
	Koshu	deletion	14	8018001..8030000	12000	0.376832	0.00292093	100253509	XP_019080299.1	putative pentatricopeptide repeat-containing protein At1g12700, mitochondrial
	Koshu	deletion	14	8164001..8219000	55000	0.217061	2.89768e-12	104881480	XP_019080374.1	uncharacterized protein LOC104881480
	Koshu	deletion	14	9403001..9416000	13000	0	1.22594e-11
	Koshu	deletion	14	9565001..9617000	52000	0.224991	3.06486e-12	104881507, 104881507	XP_010660241.2, XP_019080607.1	probable disease resistance protein At1g61310 isoform X1, probable disease resistance protein At4g27220 isoform X2
	Koshu	deletion	14	9804001..9815000	11000	0.360506	0.00260245
	Koshu	deletion	14	11182001..11204000	22000	0.153205	0.000203844
	Koshu	deletion	14	12199001..12235000	36000	0.355384	5.34341e-09
	Koshu	deletion	14	12499001..12510000	11000	0.0362474	2.01282e-06
	Koshu	deletion	14	12979001..12992000	13000	0.00254784	1.22594e-11
	Koshu	deletion	14	13595001..13599000	4000	0	0.000470302
	Koshu	deletion	14	14140001..14155000	15000	0.0494237	1.09526e-06
	Koshu	deletion	14	14234001..14249000	15000	0.152761	2.87721e-08
	Koshu	deletion	14	14841001..14847000	6000	0.0197569	0.00954012
	Koshu	deletion	14	14886001..14896000	10000	0.495341	0.00311169
	Koshu	deletion	14	14928001..14935000	7000	0	2.27675e-11
	Koshu	deletion	14	15165001..15209000	44000	0.234638	3.6221e-12
	Koshu	deletion	14	16940001..17035000	95000	0.315529	1.67761e-12
	Koshu	deletion	14	17102001..17118000	16000	0.0601271	7.46162e-08
	Koshu	deletion	14	19894001..19911000	17000	0.0426529	3.54369e-09
	Koshu	deletion	14	20156001..20168000	12000	0.260545	0.0288155
	Koshu	deletion	14	20483001..20491000	8000	0.00336725	1.39451e-10
	Koshu	deletion	14	22653001..22664000	11000	0.199765	0.00156244
	Koshu	deletion	14	22810001..22823000	13000	0.0234931	6.12971e-11
	Koshu	deletion	14	23499001..23507000	8000	0.0306232	0.000914929
	Koshu	deletion	14	23724001..23729000	5000	0.0135632	0.00649024
	Koshu	deletion	14	23751001..23778000	27000	0.190898	9.20819e-10	100853107	XP_010660595.1	receptor-like protein kinase FERONIA
	Koshu	deletion	14	24130001..24136000	6000	0.0127624	0.00103777
	Koshu	deletion	14	27000001..27004000	4000	0	0.000470302
	Koshu	deletion	14	27587001..27596000	9000	0	1.77081e-11
	Koshu	deletion	14	29876001..29888000	12000	0.0328868	6.17236e-07
	Koshu	deletion	15	7001..14000	7000	0.204319	0.0267227
	Koshu	deletion	15	599001..613000	14000	0.472874	0.0244746	109123993	XP_019080995.1	uncharacterized protein LOC109123993
	Koshu	deletion	15	694001..716000	22000	0.131747	1.44884e-11
	Koshu	deletion	15	2245001..2280000	35000	0	4.5535e-12
	Koshu	deletion	15	3103001..3113000	10000	0.0908916	0.015027
	Koshu	deletion	15	3334001..3347000	13000	0.163014	0.00184782
	Koshu	deletion	15	3353001..3357000	4000	0.00284306	0.0119142
	Koshu	deletion	15	3363001..3385000	22000	0.221867	6.21191e-08
	Koshu	deletion	15	3933001..3947000	14000	0.348493	0.0253406
	Koshu	deletion	15	4327001..4344000	17000	0.335951	0.000656571
	Koshu	deletion	15	4491001..4511000	20000	0.382991	0.0257131
	Koshu	deletion	15	4549001..4553000	4000	0	0.000470302
	Koshu	deletion	15	4594001..4605000	11000	0.229696	0.00212577
	Koshu	deletion	15	5089001..5166000	77000	0.421222	2.06977e-12	104881757	XP_019081138.1	uncharacterized protein LOC104881757
	Koshu	deletion	15	5617001..5689000	72000	0.309632	2.21351e-12	104881769, 100265863, 100855102, 100267466	XP_010661275.1, XP_019081021.1, XP_010661278.1, XP_003633887.1	uncharacterized protein LOC104881769, LOW QUALITY PROTEIN: putative disease resistance protein At1g50180, uncharacterized protein LOC100855102, putative disease resistance protein At1g50180
	Koshu	deletion	15	6095001..6106000	11000	0.134583	9.06402e-06	104881772	XP_010661283.1	uncharacterized protein LOC104881772
	Koshu	deletion	15	6118001..6136000	18000	0.357829	2.98577e-05	100265340	XP_019081020.1	putative disease resistance protein At1g50180
	Koshu	deletion	15	6138001..6224000	86000	0.37267	1.85317e-12	100852657	XP_019081029.1	probable disease resistance RPP8-like protein 4
	Koshu	deletion	15	6450001..6454000	4000	0	0.000470302
	Koshu	deletion	15	6748001..6759000	11000	0.335445	0.0155722
	Koshu	deletion	15	7120001..7138000	18000	0.197917	0.0100053
	Koshu	deletion	15	7202001..7240000	38000	0.0874406	4.19401e-12
	Koshu	deletion	15	7660001..7972000	312000	0.397916	5.10809e-13
	Koshu	deletion	15	8091001..8134000	43000	0.390154	4.52173e-10
	Koshu	deletion	15	9075001..9087000	12000	0.00511553	1.3281e-11
	Koshu	deletion	15	9193001..9200000	7000	0	2.27675e-11
	Koshu	deletion	15	9280001..9284000	4000	0	0.000470302
	Koshu	deletion	15	11225001..11235000	10000	0.0304702	1.31714e-05
	Koshu	deletion	15	12165001..12171000	6000	0.0227935	0.0197795
	Koshu	deletion	15	13201001..13214000	13000	0.00973911	1.22594e-11
	Koshu	deletion	15	13992001..13999000	7000	0.0391703	0.0391319
	Koshu	deletion	15	16279001..16291000	12000	0.238186	0.00122005
	Koshu	deletion	15	16751001..16762000	11000	0.065902	0.000131919
	Koshu	deletion	15	18740001..18751000	11000	0	1.44884e-11
	Koshu	deletion	15	18848001..18859000	11000	0.0169775	4.65078e-09
	Koshu	deletion	15	19826001..19845000	19000	0.368498	0.000397478
	Koshu	deletion	16	526001..532000	6000	0	6.90614e-10
	Koshu	deletion	16	688001..704000	16000	0.355076	0.026267	100240904, 100263160	XP_003633986.1, XP_002268732.1	phenylalanine ammonia-lyase-like, phenylalanine ammonia-lyase
	Koshu	deletion	16	794001..815000	21000	0.0164558	7.58917e-12
	Koshu	deletion	16	929001..939000	10000	0.0232221	1.08345e-06	100245976	XP_010662087.1	origin of replication complex subunit 3
	Koshu	deletion	16	1344001..1350000	6000	0.0107778	0.000441488
	Koshu	deletion	16	1384001..1396000	12000	0.347174	0.0136161
	Koshu	deletion	16	1414001..1419000	5000	0	5.50791e-07
	Koshu	deletion	16	1585001..1591000	6000	0	6.90614e-10
	Koshu	deletion	16	1625001..1662000	37000	0.409509	4.06459e-05	104882004	XP_019081454.1	trichome differentiation protein GL1-like
	Koshu	deletion	16	1835001..1873000	38000	0.000228126	4.19401e-12
	Koshu	deletion	16	3156001..3169000	13000	0	1.22594e-11
	Koshu	deletion	16	3602001..3653000	51000	0.416092	3.12495e-12	100260809, 100260809, 100257357, 109124148	XP_019081358.1, XP_019081359.1, XP_002264584.1, XP_019081460.1	uncharacterized protein LOC100260809, uncharacterized protein LOC100260809, 50S ribosomal protein L35, chloroplastic, uncharacterized protein LOC109124148
	Koshu	deletion	16	3892001..3901000	9000	0	1.77081e-11
	Koshu	deletion	16	4655001..4667000	12000	0.0550559	0.00020615
	Koshu	deletion	16	4774001..4799000	25000	0.0667973	1.27498e-11
	Koshu	deletion	16	6761001..7010000	249000	0.438408	6.4005e-13	100251013, 100261260, 100240781, 100263042, 100252757, 104882045, 100259623, 100261410	XP_010662304.1, XP_002281966.1, XP_003634024.1, XP_002282048.2, XP_002282167.1, XP_010662250.1, XP_002282239.1, XP_003634025.1	ethylene-responsive transcription factor 5, ethylene-responsive transcription factor 5, ethylene-responsive transcription factor 5-like, LOW QUALITY PROTEIN: ethylene-responsive transcription factor ERF105, ethylene-responsive transcription factor ERF105, thionin-like protein 2, ethylene-responsive transcription factor ERF104-like, ethylene-responsive transcription factor 5-like
	Koshu	deletion	16	7046001..7058000	12000	0.27517	5.69235e-06
	Koshu	deletion	16	7187001..7257000	70000	0.313023	2.27675e-12
	Koshu	deletion	16	7791001..7884000	93000	0.475576	1.71368e-12	100247587	XP_019081481.1	rust resistance kinase Lr10-like
	Koshu	deletion	16	7926001..7939000	13000	0.389121	0.000218743	109124160	XP_019081484.1	rust resistance kinase Lr10-like
	Koshu	deletion	16	8377001..8411000	34000	0.302116	6.5624e-11	104882089, 104882090, 104882091	XP_010662322.1, XP_010662323.1, XP_010662324.1	transcription factor MYB76-like, myb-related protein Zm1, transcription factor MYB46-like
	Koshu	deletion	16	8664001..8680000	16000	0.144925	4.9007e-08
	Koshu	deletion	16	9001001..9009000	8000	0.15956	0.00689479
	Koshu	deletion	16	9079001..9159000	80000	0.477792	1.99216e-12	100264454, 100244014	XP_010662272.1, XP_019081849.1	acid phosphatase 1, putative kinase-like protein TMKL1
	Koshu	deletion	16	9268001..9281000	13000	0.44234	0.0327699	104882094, 100242435	XP_010662328.1, XP_002267656.1	uncharacterized protein LOC104882094, condensin complex subunit 3
	Koshu	deletion	16	9684001..9688000	4000	0	0.000470302
	Koshu	deletion	16	9817001..9933000	116000	0.239504	1.3739e-12	109124166, 109124167	XP_019081486.1, XP_019081488.1	structural maintenance of chromosomes protein 6B, uncharacterized protein LOC109124167
	Koshu	deletion	16	12746001..12765000	19000	0.38592	7.5753e-06	100267962	XP_010662471.1	chalcone synthase-like
	Koshu	deletion	16	12821001..12827000	6000	0.0205255	0.00134212
	Koshu	deletion	16	12886001..13042000	156000	0.413808	1.02162e-12	104882135, 100248612	XP_010662469.1, XP_002269451.1	uncharacterized protein LOC104882135, chalcone synthase
	Koshu	deletion	16	14796001..14809000	13000	0.406464	0.00106832
	Koshu	deletion	16	15065001..15074000	9000	0.00173743	1.77081e-11
	Koshu	deletion	16	15098001..15148000	50000	0.00221243	3.18745e-12	100854483	XP_010662449.1	carboxylesterase 1-like
	Koshu	deletion	16	15237001..15286000	49000	0.194013	3.2525e-12	100254982	XP_002267605.1	carboxylesterase 1-like
	Koshu	deletion	16	15529001..15534000	5000	0	5.50791e-07
	Koshu	deletion	16	16076001..16080000	4000	0.0042646	0.0403819
	Koshu	deletion	16	16413001..16423000	10000	0.0770408	0.0190089	100853526	XP_003634070.1	stilbene synthase 4-like
	Koshu	deletion	16	16455001..16462000	7000	0	2.27675e-11
	Koshu	deletion	16	16590001..16607000	17000	0.121648	1.3729e-06
	Koshu	deletion	16	16650001..16672000	22000	0.0244214	7.24421e-12
	Koshu	deletion	16	17013001..17024000	11000	0.476819	0.0169087	100250543, 100257448, 104882202, 104882202	XP_010662756.1, XP_010662760.1, XP_010662754.1, XP_010662755.1	O-glucosyltransferase rumi homolog isoform X2, LRR receptor-like serine/threonine-protein kinase FLS2, probable LRR receptor-like serine/threonine-protein kinase At1g34110 isoform X1, probable LRR receptor-like serine/threonine-protein kinase At1g34110 isoform X2
	Koshu	deletion	16	17197001..17205000	8000	0	1.99216e-11
	Koshu	deletion	16	18167001..18178000	11000	0.198952	0.0115058
	Koshu	deletion	16	18865001..18892000	27000	0.430638	1.9339e-06	100262816, 100262816, 100262816, 100262816, 100262816, 100262816, 109124191	XP_019081560.1, XP_019081561.1, XP_019081562.1, XP_019081563.1, XP_019081565.1, XP_019081564.1, XP_019081531.1	probable LRR receptor-like serine/threonine-protein kinase At4g36180 isoform X1, probable LRR receptor-like serine/threonine-protein kinase At4g36180 isoform X1, probable LRR receptor-like serine/threonine-protein kinase At4g36180 isoform X1, probable LRR receptor-like serine/threonine-protein kinase At4g36180 isoform X1, probable leucine-rich repeat receptor-like protein kinase At1g35710 isoform…
	Koshu	deletion	16	18925001..18931000	6000	0	6.90614e-10
	Koshu	deletion	16	18996001..19038000	42000	0.397397	2.19403e-08	100853070, 100260469, 109124192, 100250224	XP_003634115.2, XP_010662781.1, XP_019081534.1, XP_002266286.1	rust resistance kinase Lr10-like, LEAF RUST 10 DISEASE-RESISTANCE LOCUS RECEPTOR-LIKE PROTEIN KINASE-like 2.3, receptor like protein 30-like, rust resistance kinase Lr10-like
	Koshu	deletion	16	19717001..19746000	29000	0.219395	7.77628e-09	100854711, 100854673, 100854640, 100854640	XP_019081539.1, XP_010662566.1, XP_010662564.1, XP_010662565.1	LOW QUALITY PROTEIN: pentatricopeptide repeat-containing protein At3g49170, chloroplastic, LEAF RUST 10 DISEASE-RESISTANCE LOCUS RECEPTOR-LIKE PROTEIN KINASE-like 2.3, rust resistance kinase Lr10-like isoform X1, rust resistance kinase Lr10-like isoform X2
	Koshu	deletion	16	19776001..19797000	21000	0.277213	1.91134e-05
	Koshu	deletion	16	19859001..19892000	33000	0.148974	4.82947e-12	100251517, 100256646	XP_010662808.1, XP_002265870.3	rust resistance kinase Lr10-like, LEAF RUST 10 DISEASE-RESISTANCE LOCUS RECEPTOR-LIKE PROTEIN KINASE-like 2.5
	Koshu	deletion	16	20630001..20634000	4000	0	0.000470302
	Koshu	deletion	16	20715001..20721000	6000	0.0184447	0.00672385
	Koshu	deletion	16	20894001..20935000	41000	0.370435	4.27585e-11	100854885, 100854885, 100854885, 104882260	XP_010662964.1, XP_010662966.1, XP_010662967.1, XP_010663010.1	GDSL esterase/lipase At4g10955, GDSL esterase/lipase At4g10955, GDSL esterase/lipase At4g10955, uncharacterized protein LOC104882260
	Koshu	deletion	17	2001..8000	6000	0	6.90614e-10
	Koshu	deletion	17	619001..628000	9000	0.00226604	1.77081e-11
	Koshu	deletion	17	1178001..1185000	7000	0.033274	0.0142645
	Koshu	deletion	17	1591001..1597000	6000	0.00249695	2.82913e-07
	Koshu	deletion	17	1933001..1962000	29000	0.167133	1.64868e-11
	Koshu	deletion	17	2428001..2438000	10000	0	1.59373e-11
	Koshu	deletion	17	2622001..2646000	24000	0.00869274	6.64052e-12
	Koshu	deletion	17	2889001..2902000	13000	0.423541	0.0138326	100242377, 100242377, 100247513	XP_019082059.1, XP_019082058.1, XP_019081937.1	disease resistance protein RPP13 isoform X2, putative disease resistance protein RGA3 isoform X1, disease resistance protein RGA2
	Koshu	deletion	17	2983001..2987000	4000	0	0.000470302
	Koshu	deletion	17	4097001..4123000	26000	0.00606547	6.12971e-12
	Koshu	deletion	17	4841001..4848000	7000	0.0318746	0.0109422
	Koshu	deletion	17	4864001..4875000	11000	0.0302152	4.44215e-08
	Koshu	deletion	17	6919001..6964000	45000	0.228328	3.54161e-12
	Koshu	deletion	17	7274001..7286000	12000	0.154699	0.00314688
	Koshu	deletion	17	7375001..7380000	5000	0	5.50791e-07
	Koshu	deletion	17	7871001..7877000	6000	0	6.90614e-10
	Koshu	deletion	17	9625001..9666000	41000	0.442536	3.88713e-12	104882389, 104882284, 104882284, 104882284	XP_010663842.1, XP_019081891.1, XP_010663172.1, XP_010663173.1	uncharacterized protein LOC104882389, carbonic anhydrase 2 isoform X1, carbonic anhydrase 2 isoform X2, carbonic anhydrase 2 isoform X2
	Koshu	deletion	17	10658001..10663000	5000	0	5.50791e-07
	Koshu	deletion	17	11429001..11441000	12000	0.00385279	1.3281e-11
	Koshu	deletion	17	11831001..11849000	18000	0.0518853	8.85403e-12
	Koshu	deletion	17	12184001..12191000	7000	0.0154409	0.000129274
	Koshu	deletion	17	12230001..12239000	9000	0.0730954	0.010096
	Koshu	deletion	17	12450001..12454000	4000	0	0.000470302
	Koshu	deletion	17	12738001..12743000	5000	0.00749406	0.00358235
	Koshu	deletion	17	13592001..13794000	202000	0.352225	7.88973e-13	104882424, 100246827, 100854356	XP_010663910.1, XP_002266302.2, XP_010663911.1	uncharacterized protein LOC104882424, kunitz trypsin inhibitor 2, kunitz trypsin inhibitor 2-like
	Koshu	deletion	17	13805001..13810000	5000	0	5.50791e-07
	Koshu	deletion	17	14101001..14120000	19000	0.0155475	8.38803e-12
	Koshu	deletion	17	14380001..14466000	86000	0.472945	5.55951e-12	100256406, 100256406, 104882436	XP_002269277.1, XP_019082180.1, XP_019081962.1	probable metal-nicotianamine transporter YSL7 isoform X1, probable metal-nicotianamine transporter YSL7 isoform X2, cingulin-like
	Koshu	deletion	17	14724001..14740000	16000	0.121318	5.76581e-06
	Koshu	deletion	17	16413001..16419000	6000	0	6.90614e-10
	Koshu	deletion	17	16651001..16663000	12000	0.0339263	8.76124e-07
	Koshu	deletion	18	238001..245000	7000	0.0225289	0.00129739
	Koshu	deletion	18	1020001..1033000	13000	0.050836	9.59288e-07
	Koshu	deletion	18	1061001..1069000	8000	0.0153123	6.49991e-06
	Koshu	deletion	18	1917001..1928000	11000	0.220559	0.0284431
	Koshu	deletion	18	2063001..2072000	9000	0.019151	2.33263e-06
	Koshu	deletion	18	3480001..3488000	8000	0.0382182	0.00450889
	Koshu	deletion	18	3615001..3637000	22000	0.0175867	7.24421e-12
	Koshu	deletion	18	4835001..4841000	6000	0	6.90614e-10
	Koshu	deletion	18	6296001..6313000	17000	0.176646	0.000739703
	Koshu	deletion	18	6663001..6677000	14000	0.000722398	1.13838e-11
	Koshu	deletion	18	7671001..7686000	15000	0.112724	3.31477e-05
	Koshu	deletion	18	7945001..7952000	7000	0	2.27675e-11
	Koshu	deletion	18	8130001..8150000	20000	0.19873	3.23526e-09	100254036	XP_002283127.1	putative receptor protein kinase ZmPK1
	Koshu	deletion	18	9637001..9649000	12000	0.0352418	1.34459e-06
	Koshu	deletion	18	9819001..9824000	5000	0.0196974	0.00162729
	Koshu	deletion	18	10561001..10575000	14000	0.0271415	1.4002e-09
	Koshu	deletion	18	11361001..11371000	10000	0.438185	0.0381926
	Koshu	deletion	18	12417001..12426000	9000	0	1.77081e-11
	Koshu	deletion	18	13332001..13356000	24000	0.187443	9.39913e-07
	Koshu	deletion	18	13941001..13983000	42000	0.216765	1.51783e-10	109121602, 100255549	XP_019071874.1, XP_019071875.1	receptor kinase-like protein Xa21, probable LRR receptor-like serine/threonine-protein kinase At3g47570
	Koshu	deletion	18	14457001..14465000	8000	0.21092	0.0338638
	Koshu	deletion	18	16241001..16258000	17000	0.027279	9.37485e-12
	Koshu	deletion	18	16974001..17164000	190000	0.46261	8.38803e-13
	Koshu	deletion	18	17852001..17908000	56000	0.352912	2.84594e-12
	Koshu	deletion	18	18664001..18672000	8000	0	1.99216e-11
	Koshu	deletion	18	20408001..20416000	8000	0.0336704	0.00180953
	Koshu	deletion	18	21010001..21036000	26000	0.0145375	6.12971e-12
	Koshu	deletion	18	21062001..21074000	12000	0.369373	0.00127524
	Koshu	deletion	18	21113001..21141000	28000	0.229584	1.47989e-10
	Koshu	deletion	18	21191001..21218000	27000	0.395602	2.95134e-09	100246262, 100246262, 100246262, 100246262, 100246262, 100246262, 100246262, 100246262, 100246262, 100246262	XP_010665198.1, XP_010665188.1, XP_010665189.1, XP_010665190.1, XP_010665191.1, XP_010665193.1, XP_010665194.1, XP_010665195.1, XP_010665196.1, XP_019071732.1	TMV resistance protein N-like isoform X2, TMV resistance protein N-like isoform X1, TMV resistance protein N-like isoform X1, TMV resistance protein N-like isoform X1, TMV resistance protein N-like isoform X1, TMV resistance protein N-like isoform X1, TMV resistance protein N-like isoform X1, TMV resistance protein N-like isoform X1, TMV resistance protein N-like isoform X1, TMV resistance protei…
	Koshu	deletion	18	21413001..21430000	17000	0.0393674	9.37485e-12
	Koshu	deletion	18	21839001..21917000	78000	0.329121	2.04324e-12	100268040, 100268040, 100268040, 100252633	XP_010665205.1, XP_010665206.1, XP_010665207.1, XP_010665208.1	TMV resistance protein N, TMV resistance protein N, TMV resistance protein N, TMV resistance protein N
	Koshu	deletion	18	22329001..22378000	49000	0.363896	3.2525e-12
	Koshu	deletion	18	22836001..22843000	7000	0.00913405	5.34269e-06
	Koshu	deletion	18	22937001..22948000	11000	0.208203	0.0111299
	Koshu	deletion	18	23663001..23673000	10000	0.01492	7.96863e-11
	Koshu	deletion	18	23689001..23720000	31000	0.281951	0.00130301	100264833	XP_019072219.1	TMV resistance protein N
	Koshu	deletion	18	23795001..23843000	48000	0.390403	1.53728e-09	100249312	XP_010665286.1	TMV resistance protein N-like
	Koshu	deletion	18	23854001..23859000	5000	0	5.50791e-07
	Koshu	deletion	18	24248001..24255000	7000	0.39942	0.0133069	100264863	XP_019071906.1	wall-associated receptor kinase 2
	Koshu	deletion	18	24342001..24359000	17000	0.260945	0.000155393	104882768	XP_010665424.1	developmental gene 1062 protein
	Koshu	deletion	18	24602001..24632000	30000	0.115999	5.31242e-12	100855175, 100261322	XP_019071912.1, XP_019071771.1	TMV resistance protein N-like, TMV resistance protein N
	Koshu	deletion	18	24730001..24740000	10000	0.340787	0.00973137
	Koshu	deletion	18	25547001..25564000	17000	0.0049901	9.37485e-12
	Koshu	deletion	18	26386001..26420000	34000	0.479628	3.85718e-06	100250024, 100255183, 100255183	XP_019071921.1, XP_002279492.3, XP_019071839.1	TMV resistance protein N-like, beta-amyrin 28-oxidase isoform X2, beta-amyrin 28-oxidase isoform X1
	Koshu	deletion	18	26920001..26935000	15000	0.030437	1.08373e-09
	Koshu	deletion	18	27854001..27879000	25000	0.458355	2.56207e-08	104877471	XP_019072016.1	disease resistance protein RPS4
	Koshu	deletion	18	28088001..28095000	7000	0	2.27675e-11
	Koshu	deletion	18	28187001..28195000	8000	0.0352972	0.00254159
	Koshu	deletion	18	28466001..28486000	20000	0.457431	0.0432405	100261993, 100267167	XP_019071934.1, XP_019071935.1	receptor like protein 30-like, receptor like protein 30-like
	Koshu	deletion	18	28711001..28730000	19000	0.0246265	8.38803e-12
	Koshu	deletion	18	28826001..28850000	24000	0.00321594	6.64052e-12
	Koshu	deletion	18	28974001..28985000	11000	0.0402003	2.10502e-06
	Koshu	deletion	19	408001..417000	9000	0	1.77081e-11
	Koshu	deletion	19	1534001..1538000	4000	0	0.000470302
	Koshu	deletion	19	2401001..2409000	8000	0	1.99216e-11
	Koshu	deletion	19	2642001..2678000	36000	0.40357	1.92188e-06	100255553	XP_002282488.1	(-)-germacrene D synthase
	Koshu	deletion	19	3156001..3199000	43000	0.40528	8.52458e-11
	Koshu	deletion	19	4005001..4011000	6000	0	6.90614e-10
	Koshu	deletion	19	4046001..4070000	24000	0.0137488	6.64052e-12
	Koshu	deletion	19	4131001..4145000	14000	0.0881216	0.000305988
	Koshu	deletion	19	4235001..4274000	39000	0.0115902	4.08647e-12
	Koshu	deletion	19	4643001..4659000	16000	0.253672	1.42681e-05
	Koshu	deletion	19	4752001..4776000	24000	0.0765829	6.64052e-12
	Koshu	deletion	19	5835001..5839000	4000	0	0.000470302
	Koshu	deletion	19	8002001..8023000	21000	0.281089	1.48404e-05
	Koshu	deletion	19	8156001..8189000	33000	0.00657407	4.82947e-12
	Koshu	deletion	19	9322001..9330000	8000	0	1.99216e-11
	Koshu	deletion	19	12400001..12430000	30000	0.264769	1.87635e-08
	Koshu	deletion	19	12786001..12804000	18000	0.228137	0.000542536
	Koshu	deletion	19	14458001..14470000	12000	0	1.3281e-11
	Koshu	deletion	19	14548001..14557000	9000	0.0500241	0.00199674
	Koshu	deletion	19	14871001..14897000	26000	0.271148	1.90021e-10
	Koshu	deletion	19	15132001..15143000	11000	0.221596	0.00266931
	Koshu	deletion	19	15235001..15251000	16000	0.15577	0.000212256
	Koshu	deletion	19	16422001..16445000	23000	0.414469	0.0109271
	Koshu	deletion	19	17139001..17189000	50000	0.483614	1.45676e-07
	Koshu	deletion	19	17565001..17586000	21000	0.447768	7.58917e-12
	Koshu	deletion	19	18468001..18484000	16000	0.187747	0.00312556
	Koshu	deletion	19	18560001..18575000	15000	0.259752	1.24114e-06
	Koshu	deletion	19	18586001..18612000	26000	0.245488	2.57724e-07	100854726	XP_019072601.1	ADP-ribosylation factor-like protein 1
	Koshu	deletion	19	19057001..19073000	16000	0.0181474	9.96078e-12	100257585	XP_010645018.1	uncharacterized protein LOC100257585 isoform X1
	Koshu	deletion	19	19337001..19350000	13000	0	1.22594e-11
	Koshu	deletion	19	20043001..20051000	8000	0.00144056	1.99216e-11
	Koshu	deletion	19	20247001..20254000	7000	0.0286466	0.00510068
	Koshu	deletion	19	20439001..20462000	23000	0.253456	1.52443e-10
	Koshu	deletion	19	21024001..21033000	9000	0.215295	0.000190338
	Koshu	deletion	19	21056001..21091000	35000	0.294995	4.5535e-12	100262891	XP_019072487.1	putative disease resistance protein RGA3
	Koshu	deletion	19	21110001..21198000	88000	0.255747	1.81105e-12	100250862, 100250862, 100250862, 100256002, 100256002, 100256002, 100256002, 100261089, 100854965	XP_010644907.2, XP_010644908.2, XP_019073041.1, XP_019073015.1, XP_019073014.1, XP_019073016.1, XP_019073013.1, XP_002263233.1, XP_003634796.1	putative disease resistance protein RGA4 isoform X1, putative disease resistance protein RGA4 isoform X2, putative disease resistance protein RGA4 isoform X3, phenylalanine--tRNA ligase, chloroplastic/mitochondrial isoform X3, phenylalanine--tRNA ligase, chloroplastic/mitochondrial isoform X2, phenylalanine--tRNA ligase, chloroplastic/mitochondrial isoform X4, phenylalanine--tRNA ligase, chloropl…
	Koshu	deletion	19	21539001..21546000	7000	0.0284499	0.00543311
	Koshu	deletion	19	21567001..21653000	86000	0.234834	1.85317e-12
	Koshu	deletion	19	21719001..21741000	22000	0.419917	5.79899e-08
	Koshu	deletion	19	22387001..22421000	34000	0.384147	1.18086e-06	100246156, 100246156	XP_010645147.1, XP_010645148.1	uncharacterized protein LOC100246156 isoform X1, uncharacterized protein LOC100246156 isoform X2
	Koshu	deletion	19	22785001..22796000	11000	0.06867	0.000209548
	Koshu	deletion	19	23500001..23504000	4000	0	0.000470302
	Koshu	deletion	19	23521001..23536000	15000	0	1.06248e-11
	Thompson seedless	duplication	3	12891001..12924000	33000	2.34842	2.65476e-07	104878905, 109122320, 100254955	XP_010648121.1, XP_019074412.1, XP_019074413.1	sucrose synthase 2-like, uncharacterized protein LOC109122320, receptor like protein 30-like
	Thompson seedless	duplication	3	12984001..13001000	17000	2.16195	9.80968e-05
	Thompson seedless	duplication	3	13022001..13043000	21000	2.3838	4.9278e-07
	Thompson seedless	duplication	3	13102001..13122000	20000	2.31018	5.79923e-06
	Thompson seedless	duplication	4	8620001..8650000	30000	2.11957	1.50033e-06
	Thompson seedless	duplication	5	80001..196000	116000	2.37447	0	100241949, 100253434, 104879219, 100249952, 100249952, 100255097, 100265399, 109122641	XP_002272048.1, XP_010649590.2, XP_010649591.1, XP_019075569.1, XP_019075568.1, XP_010649593.2, XP_010649483.1, XP_019075478.1	stress-response A/B barrel domain-containing protein HS1, calmodulin-like protein 5, uncharacterized protein LOC104879219, uncharacterized protein LOC100249952 isoform X2, uncharacterized protein LOC100249952 isoform X1, troponin C, skeletal muscle-like, uncharacterized protein LOC100265399, uncharacterized protein LOC109122641
	Thompson seedless	duplication	8	18340001..18362000	22000	3.13606	1.56111e-05	100252154, 100252154, 100257270, 100257270, 100257270	XP_010654010.1, XP_002263129.2, XP_010654009.1, XP_002264701.2, XP_010654008.1	aspartic proteinase-like protein 2 isoform X2, aspartic proteinase-like protein 2 isoform X1, DEAD-box ATP-dependent RNA helicase 38 isoform X2, DEAD-box ATP-dependent RNA helicase 38 isoform X1, DEAD-box ATP-dependent RNA helicase 38 isoform X1
	Thompson seedless	duplication	9	4712001..4731000	19000	2.38158	0.00551483	100249841, 104880246, 100241136	XP_010654701.2, XP_010654702.1, XP_002284872.1	probable disease resistance protein At1g61300, probable disease resistance protein At1g12280, F-box/kelch-repeat protein At1g80440
	Thompson seedless	duplication	9	7961001..8036000	75000	3.0133	0	100265456	XP_019077719.1	LRR receptor-like serine/threonine-protein kinase GSO1 isoform X1
	Thompson seedless	duplication	9	8052001..8094000	42000	3.73807	2.64955e-06	100265456, 100265456, 100265456, 100265456	XP_010654829.1, XP_010654828.1, XP_019077720.1, XP_010654827.1	LRR receptor-like serine/threonine-protein kinase GSO1 isoform X5, LRR receptor-like serine/threonine-protein kinase GSO1 isoform X4, leucine-rich repeat receptor protein kinase EMS1-like isoform X3, LRR receptor-like serine/threonine-protein kinase FLS2 isoform X2
	Thompson seedless	duplication	9	8278001..8290000	12000	3.32633	0.0308042	109123224, 109123224, 109123224	XP_019077863.1, XP_019077862.1, XP_019077861.1	LRR receptor-like serine/threonine-protein kinase GSO1 isoform X3, LRR receptor-like serine/threonine-protein kinase FLS2 isoform X2, LRR receptor-like serine/threonine-protein kinase FLS2 isoform X1
	Thompson seedless	duplication	9	11929001..11955000	26000	2.1816	4.30502e-07	100260092	XP_019077651.1	shikimate O-hydroxycinnamoyltransferase
	Thompson seedless	duplication	9	12361001..12378000	17000	3.51223	3.12186e-05
	Thompson seedless	duplication	9	12486001..12524000	38000	3.54556	1.92925e-10	100251699	XP_003632896.1	probable polygalacturonase At3g15720
	Thompson seedless	duplication	9	12672001..12703000	31000	2.62879	8.09417e-07	104880341, 109123159	XP_010654987.2, XP_019077655.1	uncharacterized protein LOC104880341, uncharacterized protein LOC109123159
	Thompson seedless	duplication	9	14353001..14390000	37000	2.15328	6.15539e-06
	Thompson seedless	duplication	10	8497001..8513000	16000	2.1348	0.00543977	104880527	XP_010655739.2	probable LRR receptor-like serine/threonine-protein kinase At3g47570
	Thompson seedless	duplication	10	8646001..8678000	32000	2.06807	4.19399e-07	100261126, 100261126, 104880530, 100256042	XP_019078024.1, XP_019078023.1, XP_010655740.1, XP_010655824.2	probable LRR receptor-like serine/threonine-protein kinase At1g34110 isoform X2, probable LRR receptor-like serine/threonine-protein kinase At1g34110 isoform X1, probable LRR receptor-like serine/threonine-protein kinase At3g47570, probable LRR receptor-like serine/threonine-protein kinase At3g47570
	Thompson seedless	duplication	10	13285001..13333000	48000	3.26122	8.55166e-08	100258388, 104880595, 100253253	XP_019078103.1, XP_010655938.1, XP_010655905.1	thioredoxin X, chloroplastic-like, pentatricopeptide repeat-containing protein At1g62260, mitochondrial-like, pentatricopeptide repeat-containing protein At5g66520
	Thompson seedless	duplication	11	6688001..6701000	13000	2.7597	0.00206478
	Thompson seedless	duplication	11	14604001..14639000	35000	2.08292	0	109123382	XP_019078480.1	uncharacterized protein LOC109123382
	Thompson seedless	duplication	12	8006001..8026000	20000	2.08484	0.00794269	100264794, 100247637	XP_019078990.1, XP_010657368.1	uncharacterized protein LOC100264794, G-type lectin S-receptor-like serine/threonine-protein kinase At4g03230
	Thompson seedless	duplication	12	8557001..8680000	123000	2.47965	0	100265636, 109123453, 104880914, 109123471, 100246825, 100246825, 100246825, 100246825	XP_019078804.1, XP_019078869.1, XP_019079134.1, XP_019078925.1, XP_002265476.1, XP_010657405.1, XP_019079135.1, XP_019079136.1	diacylglycerol kinase 5, uncharacterized protein LOC109123453, diacylglycerol kinase 5, uncharacterized protein LOC109123471, actin-101 isoform X1, actin-101 isoform X1, actin-101 isoform X1, actin-100 isoform X2
	Thompson seedless	duplication	12	13831001..13840000	9000	2.05506	0.0191811	100246885	XP_002267948.1	phosphatidylserine decarboxylase proenzyme 2
	Thompson seedless	duplication	12	17875001..17887000	12000	2.50437	0.0203112	100254853, 100254853, 100254853, 100254853, 100254853, 100254853, 100254853, 100254853, 100254853, 100254853, 100254853, 100254853, 100254853, 100254853, 100254853, 100254853, 100254853, 100254853, 100254853, 100254853, 100254853, 100254853	XP_010657726.1, XP_019079040.1, XP_019079041.1, XP_019079042.1, XP_019079043.1, XP_019079044.1, XP_019079045.1, XP_019079046.1, XP_019079047.1, XP_019079048.1, XP_019079049.1, XP_019079050.1, XP_019079051.1, XP_019079052.1, XP_019079053.1, XP_019079054.1, XP_019079055.1, XP_019079056.1, XP_019079057.1, XP_019079058.1, XP_019079059.1, XP_019079060.1	putative disease resistance RPP13-like protein 1, putative disease resistance RPP13-like protein 1, putative disease resistance RPP13-like protein 1, putative disease resistance RPP13-like protein 1, putative disease resistance RPP13-like protein 1, putative disease resistance RPP13-like protein 1, putative disease resistance RPP13-like protein 1, putative disease resistance RPP13-like protein 1,…
	Thompson seedless	duplication	13	15324001..15470000	146000	2.00037	0	100266046, 100252264, 100252264, 100252264, 100248874, 100253966, 100259102, 100259102, 100259102, 100259102, 109123771, 109123771	XP_019079615.1, XP_019080176.1, XP_002277598.2, XP_019080177.1, XP_002274147.1, XP_010659035.1, XP_019080114.1, XP_019080112.1, XP_019080113.1, XP_019080111.1, XP_019080116.1, XP_019080115.1	protein ZINC INDUCED FACILITATOR 1-like, protein ZINC INDUCED FACILITATOR 1 isoform X2, protein ZINC INDUCED FACILITATOR-LIKE 1 isoform X1, protein ZINC INDUCED FACILITATOR 1 isoform X3, putative UPF0481 protein At3g02645, pentatricopeptide repeat-containing protein At1g80550, mitochondrial, protein ZINC INDUCED FACILITATOR 1 isoform X4, protein ZINC INDUCED FACILITATOR-LIKE 1 isoform X2, protein…
	Thompson seedless	duplication	13	20151001..20164000	13000	2.22197	0.0124621	100241310, 100241310, 100241310, 100241310, 109123680	XP_010659125.2, XP_019079556.1, XP_019079555.1, XP_019079554.1, XP_019079633.1	uncharacterized protein LOC100241310 isoform X2, uncharacterized protein LOC100241310 isoform X4, uncharacterized protein LOC100241310 isoform X3, uncharacterized protein LOC100241310 isoform X1, uncharacterized protein LOC109123680
	Thompson seedless	duplication	14	5362001..5428000	66000	2.17177	0	100251264, 100251264, 100251264, 100251264, 100251264, 100251264, 100251264, 100251264, 100251264, 100251264, 100251264, 100251264, 100251264, 100251264, 100245148	XP_019080430.1, XP_019080438.1, XP_019080439.1, XP_019080440.1, XP_019080431.1, XP_019080432.1, XP_019080433.1, XP_019080434.1, XP_019080435.1, XP_019080436.1, XP_019080437.1, XP_010659974.2, XP_019080428.1, XP_019080429.1, XP_010659972.1	uncharacterized protein LOC100251264 isoform X2, uncharacterized protein LOC100251264 isoform X7, uncharacterized protein LOC100251264 isoform X7, uncharacterized protein LOC100251264 isoform X8, uncharacterized protein LOC100251264 isoform X3, uncharacterized protein LOC100251264 isoform X3, uncharacterized protein LOC100251264 isoform X3, uncharacterized protein LOC100251264 isoform X3, unchara…
	Thompson seedless	duplication	14	13047001..13071000	24000	2.713	2.51543e-08
	Thompson seedless	duplication	14	19911001..19930000	19000	2.02608	0.00101481	100853695	XP_003633723.2	putative germin-like protein 2-1
	Thompson seedless	duplication	15	4042001..4134000	92000	2.08683	0
	Thompson seedless	duplication	15	4375001..4398000	23000	2.57235	0.00597911
	Thompson seedless	duplication	15	5669001..5799000	130000	2.76736	0	100855102, 100267466, 100855173, 100855173, 100855173, 100855173, 100855173, 100855173	XP_010661278.1, XP_003633887.1, XP_010661255.1, XP_010661253.1, XP_010661254.1, XP_010661251.1, XP_010661252.1, XP_010661250.1	uncharacterized protein LOC100855102, putative disease resistance protein At1g50180, probable disease resistance protein At4g27220 isoform X6, probable disease resistance protein At4g27220 isoform X4, probable disease resistance protein At4g27220 isoform X5, probable disease resistance protein At4g27220 isoform X2, probable disease resistance protein At4g27220 isoform X3, probable disease resista…
	Thompson seedless	duplication	15	5819001..5839000	20000	2.53378	0.000241279
	Thompson seedless	duplication	15	5841001..5876000	35000	2.37993	1.30512e-05
	Thompson seedless	duplication	16	1889001..1903000	14000	2.59003	0.000547198	100264780, 100264780	XP_002272967.3, XP_019081743.1	bark storage protein A isoform X1, bark storage protein A isoform X2
	Thompson seedless	duplication	16	2426001..2450000	24000	2.86829	0.00170258	100259687, 100259687, 100259687, 100259687, 100259687	XP_019081595.1, XP_019081593.1, XP_019081596.1, XP_019081594.1, XP_019081597.1	uncharacterized protein LOC100259687 isoform X3, uncharacterized protein LOC100259687 isoform X1, uncharacterized protein LOC100259687 isoform X4, uncharacterized protein LOC100259687 isoform X2, uncharacterized protein LOC100259687 isoform X5
	Thompson seedless	duplication	16	8646001..8664000	18000	3.18004	0.00552646
	Thompson seedless	duplication	16	8691001..8713000	22000	2.96616	2.79281e-06	100250918, 100250918	XP_019081394.1, XP_010662268.1	receptor-like protein 12 isoform X1, receptor-like protein 12 isoform X2
	Thompson seedless	duplication	16	10753001..10803000	50000	5.05968	5.34535e-08	104882146, 109124168, 100253520	XP_010662489.1, XP_019081489.1, XP_002269559.2	uncharacterized protein LOC104882146, LRR receptor-like serine/threonine-protein kinase FEI 2, probable LRR receptor-like serine/threonine-protein kinase IRK
	Thompson seedless	duplication	16	10811001..10955000	144000	2.03394	0	109124169, 104882145, 104882145	XP_019081490.1, XP_019081357.1, XP_010662488.2	receptor-like protein 12, DNA-damage-repair/toleration protein DRT100 isoform X2, leucine-rich repeat receptor-like protein kinase PXC2 isoform X1
	Thompson seedless	duplication	16	10961001..10993000	32000	3.12411	1.7531e-08
	Thompson seedless	duplication	16	11063001..11077000	14000	2.62278	0.00566846
	Thompson seedless	duplication	16	12582001..12733000	151000	2.25496	0	100854415, 100246801	XP_003634057.1, XP_019081497.1	stilbene synthase 3, acetolactate synthase 2, chloroplastic
	Thompson seedless	duplication	16	12739001..12808000	69000	2.20932	0	100267962	XP_010662471.1	chalcone synthase-like
	Thompson seedless	duplication	18	9792001..9819000	27000	2.86962	0.000263848	109121583, 100245555, 104882609	XP_019071836.1, XP_019071776.1, XP_019071862.1	cytochrome P450 CYP82D47-like, cytochrome P450 CYP82D47, uncharacterized protein LOC104882609
	Thompson seedless	duplication	18	9836001..9879000	43000	2.72862	1.73219e-07	100266133, 100248962, 100259186	XP_002282035.1, XP_010664625.1, XP_010664626.1	cytochrome P450 CYP82D47, cytochrome P450 CYP82D47, cytochrome P450 CYP82D47
	Thompson seedless	duplication	18	22067001..22100000	33000	2.08877	2.09531e-07	100261086	XP_002265713.1	laccase-14
	Thompson seedless	duplication	18	23892001..23905000	13000	2.2848	0.0287733
	Thompson seedless	duplication	18	23931001..23953000	22000	2.55967	4.44809e-06
	Thompson seedless	duplication	19	5242001..5260000	18000	2.72699	0.0102622	100232954, 100232954	XP_019072406.1, NP_001268213.1	(-)-germacrene D synthase isoform X1, (-)-germacrene D synthase
	Thompson seedless	duplication	19	12433001..12446000	13000	2.03362	0.00319092	100258383	XP_010644721.2	uncharacterized protein LOC100258383
	Thompson seedless	duplication	19	12448001..12507000	59000	2.17633	0	104877649, 100263459	XP_010644723.1, XP_002265455.1	disease resistance RPP13-like protein 4, cytochrome P450 CYP72A219
	Thompson seedless	duplication	19	12999001..13049000	50000	2.09798	0	100853143, 100853143, 100256700	XP_003634749.1, XP_010644726.1, XP_002265110.1	probable glutathione S-transferase isoform X1, probable glutathione S-transferase isoform X2, probable glutathione S-transferase
	Thompson seedless	duplication	19	13054001..13094000	40000	2.24743	0	104877690, 109121734, 109121777, 100261799	XP_010644769.1, XP_019072417.1, XP_019072588.1, XP_002264825.1	uncharacterized protein LOC104877690, uncharacterized protein LOC109121734, uncharacterized protein LOC109121777, probable glutathione S-transferase parC
	Thompson seedless	duplication	19	13218001..13265000	47000	2.50243	0	100245078	XP_002270159.1	probable glutathione S-transferase
	Thompson seedless	deletion	1	63001..91000	28000	0.000166036	5.69188e-12
	Thompson seedless	deletion	1	818001..839000	21000	0.0740089	3.03567e-10
	Thompson seedless	deletion	1	1126001..1158000	32000	0.417418	2.78404e-07	100254274, 100254274, 100855197, 100855197	XP_002274983.1, XP_010649153.1, XP_003631246.1, XP_010649141.1	glycine-rich RNA-binding protein 4, mitochondrial isoform X1, glycine-rich RNA-binding protein 4, mitochondrial isoform X2, glycine-rich RNA-binding protein 4, mitochondrial-like isoform X1, glycine-rich RNA-binding protein 4, mitochondrial-like isoform X2
	Thompson seedless	deletion	1	2165001..2173000	8000	0.310907	0.0096669	104878965	XP_010648263.1	E3 ubiquitin-protein ligase RNF38
	Thompson seedless	deletion	1	2352001..2362000	10000	0.159073	0.00179999	104879344	XP_010650258.1	uncharacterized protein LOC104879344
	Thompson seedless	deletion	1	5458001..5467000	9000	0	1.77081e-11
	Thompson seedless	deletion	1	6532001..6542000	10000	0.0320252	8.22362e-09
	Thompson seedless	deletion	1	6629001..6642000	13000	0.402518	0.0482175	104879555, 100259451	XP_010651063.1, XP_002281974.1	phosphatidylinositol 3,4,5-trisphosphate 3-phosphatase and protein-tyrosine-phosphatase PTEN2A-like, very-long-chain 3-oxoacyl-CoA reductase 1
	Thompson seedless	deletion	1	8580001..8587000	7000	0	2.27675e-11
	Thompson seedless	deletion	1	9268001..9275000	7000	0.000430423	2.27675e-11
	Thompson seedless	deletion	1	9614001..9618000	4000	0	0.000263118
	Thompson seedless	deletion	1	9716001..9721000	5000	0.0178602	0.00931258
	Thompson seedless	deletion	1	10881001..10892000	11000	0.348939	0.000655053
	Thompson seedless	deletion	1	11055001..11061000	6000	0.0119949	0.000758269
	Thompson seedless	deletion	1	11090001..11112000	22000	0	7.24421e-12
	Thompson seedless	deletion	1	11566001..11576000	10000	0.0216592	4.6728e-08
	Thompson seedless	deletion	1	12297001..12329000	32000	0.0459985	4.98039e-12
	Thompson seedless	deletion	1	13724001..13770000	46000	0.226098	3.46462e-12	100254024, 100262550	XP_019076611.1, XP_010653841.1	mitotic checkpoint protein BUB3.3 isoform X1, uncharacterized protein LOC100262550
	Thompson seedless	deletion	1	13888001..13899000	11000	0	1.44884e-11
	Thompson seedless	deletion	1	14965001..14974000	9000	0.472263	0.042264
	Thompson seedless	deletion	1	15083001..15098000	15000	0.214032	7.88788e-08
	Thompson seedless	deletion	1	15144001..15196000	52000	0.24789	3.06486e-12
	Thompson seedless	deletion	1	15510001..15514000	4000	0	0.000263118
	Thompson seedless	deletion	1	15563001..15583000	20000	0.415972	2.35792e-08
	Thompson seedless	deletion	1	16395001..16413000	18000	0.492549	3.54161e-11
	Thompson seedless	deletion	1	17085001..17097000	12000	0	1.3281e-11
	Thompson seedless	deletion	1	17327001..17356000	29000	0.0657155	5.4956e-12	109123447	XP_019078828.1	uncharacterized protein LOC109123447
	Thompson seedless	deletion	1	18239001..18275000	36000	0.0114269	4.42701e-12
	Thompson seedless	deletion	1	19322001..19329000	7000	0	2.27675e-11
	Thompson seedless	deletion	1	20366001..20401000	35000	0	4.5535e-12
	Thompson seedless	deletion	1	22246001..22258000	12000	0	1.3281e-11
	Thompson seedless	deletion	2	1749001..1767000	18000	0.0462153	8.85403e-12	100267402	XP_010661870.1	cellulose synthase-like protein G3
	Thompson seedless	deletion	2	1976001..1990000	14000	0.185504	0.0113547
	Thompson seedless	deletion	2	3960001..3972000	12000	0.0329281	9.93422e-09
	Thompson seedless	deletion	2	4464001..4468000	4000	0	0.000263118
	Thompson seedless	deletion	2	4642001..4684000	42000	0.349387	3.79458e-12	100253377, 100260606, 100265823	XP_002266596.1, XP_002270938.2, XP_010662122.1	uncharacterized protein At4g22758, pentatricopeptide repeat-containing protein At4g22760, uncharacterized protein At4g22758
	Thompson seedless	deletion	2	4899001..5024000	125000	0.383174	1.27498e-12	100852434, 100852434, 100852434, 100852463, 100852463, 100854486, 100854507, 100852507, 100852547, 100852585, 100852623, 100255688, 100852661, 100852661	XP_003631447.1, XP_019073132.1, XP_019073135.1, XP_019082160.1, XP_019082161.1, XP_003631437.1, XP_003631438.1, XP_010662296.1, XP_010662302.1, XP_003631450.1, XP_003631451.1, XP_003631439.2, XP_003631452.1, XP_010662314.1	probable trehalose-phosphate phosphatase F, probable trehalose-phosphate phosphatase F, probable trehalose-phosphate phosphatase F, protein INAPERTURATE POLLEN1 isoform X1, protein INAPERTURATE POLLEN1 isoform X2, probable xyloglucan galactosyltransferase GT19, 3-oxoacyl-[acyl-carrier-protein] synthase 3 A, chloroplastic, uncharacterized protein LOC100852507, flavin-containing monooxygenase FMO G…
	Thompson seedless	deletion	2	5342001..5376000	34000	0.463334	2.06478e-06	100855263	XP_003631446.1	uncharacterized protein LOC100855263
	Thompson seedless	deletion	2	5585001..5631000	46000	0.421534	3.46462e-12	100260894, 100260894, 100260894, 100260894, 100853585	XP_019079543.1, NP_001267901.1, XP_010662593.1, XP_010662599.1, XP_010662700.1	calcineurin B-like protein 01 isoform X2, calcineurin B-like protein 01, calcineurin B-like protein 01 isoform X1, calcineurin B-like protein 01 isoform X1, pentatricopeptide repeat-containing protein At4g17616
	Thompson seedless	deletion	2	5666001..5693000	27000	0.394562	2.76989e-07	100257446, 100855043, 100855014, 100262569, 100262569	XP_010664248.1, XP_019079682.1, XP_010664230.1, XP_010664240.1, XP_010664237.1	coiled-coil domain-containing protein 97, decapping nuclease DXO homolog, chloroplastic, coiled-coil domain-containing protein 97, putative casein kinase II subunit beta-4 isoform X2, putative casein kinase II subunit beta-4 isoform X1
	Thompson seedless	deletion	2	7022001..7043000	21000	0.0883428	2.27675e-11	100260803, 100260803, 100260803	XP_002278544.1, XP_019080047.1, XP_019080050.1	protein ABCI7, chloroplastic, protein ABCI7, chloroplastic, protein ABCI7, chloroplastic
	Thompson seedless	deletion	2	7683001..7702000	19000	0	8.38803e-12
	Thompson seedless	deletion	2	9041001..9049000	8000	0.0405803	0.000562796
	Thompson seedless	deletion	2	9448001..9454000	6000	0.396402	0.0322354
	Thompson seedless	deletion	2	10082001..10157000	75000	0.373148	2.12497e-12
	Thompson seedless	deletion	2	10449001..10472000	23000	0.0221077	6.92924e-12
	Thompson seedless	deletion	2	10853001..10890000	37000	0.279326	4.30737e-12
	Thompson seedless	deletion	2	11120001..11531000	411000	0.441066	3.87768e-13
	Thompson seedless	deletion	2	11914001..11954000	40000	0.195334	3.98431e-12
	Thompson seedless	deletion	2	12206001..12213000	7000	0.0308978	0.00903181
	Thompson seedless	deletion	2	12315001..12341000	26000	0.287689	0.000437686
	Thompson seedless	deletion	2	12416001..12455000	39000	0.214246	4.08647e-12
	Thompson seedless	deletion	2	12477001..12620000	143000	0.371334	1.11449e-12
	Thompson seedless	deletion	2	13077001..13093000	16000	0.193692	5.99091e-07
	Thompson seedless	deletion	2	13108001..13117000	9000	0.108148	1.32157e-05
	Thompson seedless	deletion	2	13173001..13224000	51000	0.461947	3.12495e-12
	Thompson seedless	deletion	2	13320001..13337000	17000	0.152565	7.93113e-09
	Thompson seedless	deletion	2	13426001..13440000	14000	0.325339	0.043275
	Thompson seedless	deletion	2	13858001..13887000	29000	0.398568	5.86381e-09	100243188, 100243188, 100265501, 100265501	XP_002263738.2, XP_019080634.1, XP_002263777.1, XP_010664822.1	probable DNA helicase MCM9 isoform X1, probable DNA helicase MCM9 isoform X2, protein LOW PSII ACCUMULATION 3, chloroplastic, protein LOW PSII ACCUMULATION 3, chloroplastic
	Thompson seedless	deletion	2	14495001..14549000	54000	0	2.95134e-12
	Thompson seedless	deletion	2	15922001..15932000	10000	0.056027	0.00370605
	Thompson seedless	deletion	2	17046001..17056000	10000	0.490936	0.00101385
	Thompson seedless	deletion	2	17836001..17858000	22000	0.0997823	2.39059e-10	109124340	XP_019082050.1	LOW QUALITY PROTEIN: methanol O-anthraniloyltransferase-like
	Thompson seedless	deletion	2	18759001..18764000	5000	0.422888	0.0280308
	Thompson seedless	deletion	3	838001..843000	5000	0	2.53912e-07
	Thompson seedless	deletion	3	1096001..1166000	70000	0.426728	2.27675e-12	100852727, 109121502	XP_019074358.1, XP_019074359.1	putative disease resistance protein At1g50180, disease resistance protein RPP13-like
	Thompson seedless	deletion	3	1733001..1744000	11000	0.10376	5.09702e-06	100257179, 100257179, 100257179	XP_010646801.1, XP_010646804.1, XP_002279171.1	SKP1-like protein 1A isoform X2, SKP1-like protein 1A isoform X3, SKP1-like protein 1A isoform X4
	Thompson seedless	deletion	3	2778001..2789000	11000	0.0289476	1.0652e-06
	Thompson seedless	deletion	3	3516001..3531000	15000	0.045071	2.12497e-11
	Thompson seedless	deletion	3	3692001..3709000	17000	0.00010587	9.37485e-12
	Thompson seedless	deletion	3	3983001..4000000	17000	0.260576	2.27469e-05	100245165	XP_002285213.1	alpha-amylase
	Thompson seedless	deletion	3	4252001..4264000	12000	0.341115	0.00823098	100257314, 100262425	XP_010647769.1, XP_002285071.1	probable carboxylesterase 2, probable carboxylesterase 12
	Thompson seedless	deletion	3	4434001..4438000	4000	0	0.000263118
	Thompson seedless	deletion	3	4659001..4668000	9000	0.0445234	0.00234614	100243439	XP_002284944.1	methylesterase 10
	Thompson seedless	deletion	3	5429001..5452000	23000	0.458852	7.71224e-09	104878802, 104878803, 104878803, 100855164	XP_019074231.1, XP_010647851.1, XP_010647852.1, XP_019074543.1	light-inducible protein CPRF3-like, transcriptional activator TAF-1 isoform X1, light-inducible protein CPRF3 isoform X2, HVA22-like protein k
	Thompson seedless	deletion	3	6262001..6277000	15000	0.182244	4.67257e-05
	Thompson seedless	deletion	3	6377001..6381000	4000	0	0.000263118
	Thompson seedless	deletion	3	6724001..6737000	13000	0.0338037	1.43582e-07
	Thompson seedless	deletion	3	6825001..6837000	12000	0.130855	1.35467e-08
	Thompson seedless	deletion	3	7886001..7898000	12000	0.231148	0.0180653
	Thompson seedless	deletion	3	8020001..8146000	126000	0.485162	1.26486e-12	100246323, 100254843, 100244573, 100249719	XP_002266867.3, XP_003631700.1, XP_019074432.1, XP_002266615.3	serine carboxypeptidase-like 17, eugenol synthase 1, L-type lectin-domain containing receptor kinase IX.1-like, serine carboxypeptidase-like 17
	Thompson seedless	deletion	3	8437001..8460000	23000	0.386532	2.06492e-06
	Thompson seedless	deletion	3	9104001..9110000	6000	0.0177533	0.000563526
	Thompson seedless	deletion	3	9226001..9270000	44000	0.377476	3.6221e-12
	Thompson seedless	deletion	3	9494001..9501000	7000	0.0190674	0.000467811
	Thompson seedless	deletion	3	9619001..9649000	30000	0.169299	5.31242e-12
	Thompson seedless	deletion	3	10178001..10309000	131000	0.365574	1.21658e-12	100853701	XP_003631714.1	myosin-17
	Thompson seedless	deletion	3	10321001..10376000	55000	0.235437	2.89768e-12
	Thompson seedless	deletion	3	10505001..10701000	196000	0.380884	8.13125e-13	109122181	XP_019074132.1	uncharacterized protein LOC109122181
	Thompson seedless	deletion	3	10790001..10801000	11000	0.109556	0.00625675
	Thompson seedless	deletion	3	11044001..11057000	13000	0.0150972	1.22594e-11
	Thompson seedless	deletion	3	11126001..11139000	13000	0.25674	0.0289918	100262954, 109122377, 109122377	XP_002264191.1, XP_019074613.1, XP_019074612.1	fatty acid amide hydrolase, uncharacterized protein LOC109122377 isoform X2, uncharacterized protein LOC109122377 isoform X1
	Thompson seedless	deletion	3	11311001..11342000	31000	0.445222	1.15309e-07	104878878, 104878880, 100247569	XP_010648078.1, XP_019074452.1, XP_002265008.1	solanesyl-diphosphate synthase 1, mitochondrial, uncharacterized protein LOC104878880, uncharacterized protein LOC100247569
	Thompson seedless	deletion	3	12001001..12055000	54000	0.391004	2.95134e-12	104878887	XP_010648092.1	uncharacterized protein LOC104878887
	Thompson seedless	deletion	3	12127001..12159000	32000	0.417814	1.88566e-06
	Thompson seedless	deletion	3	12295001..12330000	35000	0.485659	3.18745e-11
	Thompson seedless	deletion	3	12861001..12891000	30000	0.304983	1.59373e-11	109122339, 104878900, 104878901, 104878902, 104878903	XP_019074436.1, XP_019074410.1, XP_010648117.1, XP_019074411.1, XP_019074447.1	dynamin-2A-like, dynamin-2B, protein FAR1-RELATED SEQUENCE 12-like, protein FAR1-RELATED SEQUENCE 5-like, uncharacterized protein LOC104878903
	Thompson seedless	deletion	3	13297001..13309000	12000	0.405699	0.00300749
	Thompson seedless	deletion	3	13330001..13404000	74000	0.357487	2.15368e-12	104878907	XP_010648123.1	extensin-like
	Thompson seedless	deletion	3	13429001..13440000	11000	0.436108	0.0386475
	Thompson seedless	deletion	3	13495001..13519000	24000	0.226962	1.01013e-05
	Thompson seedless	deletion	3	13952001..13965000	13000	0.315942	0.0411157
	Thompson seedless	deletion	3	13969001..14210000	241000	0.464048	6.61297e-13	100852691, 100852868	XP_003631736.2, XP_010648226.1	uncharacterized protein LOC100852691, uncharacterized protein LOC100852868
	Thompson seedless	deletion	3	14707001..14745000	38000	0.475192	4.19401e-12
	Thompson seedless	deletion	3	14929001..14939000	10000	0.295676	0.00194521
	Thompson seedless	deletion	3	15127001..15143000	16000	0.332814	0.000176132
	Thompson seedless	deletion	3	15462001..15515000	53000	0.28383	3.00703e-12	104878940, 100251354	XP_010648235.2, XP_002266054.1	acetyl-CoA-benzylalcohol acetyltransferase-like, acetyl-CoA-benzylalcohol acetyltransferase-like
	Thompson seedless	deletion	3	15675001..15703000	28000	0.260961	5.84556e-09
	Thompson seedless	deletion	3	15874001..15885000	11000	0.234802	0.0275278
	Thompson seedless	deletion	3	16135001..16323000	188000	0.365156	8.47726e-13	104878948, 100255511, 100245219	XP_019074021.1, XP_010648157.1, XP_010648158.1	putative disease resistance RPP13-like protein 2, uncharacterized protein LOC100255511, cytochrome b6-f complex iron-sulfur subunit 2, chloroplastic
	Thompson seedless	deletion	3	16451001..16460000	9000	0.269221	0.023139
	Thompson seedless	deletion	3	16657001..16692000	35000	0.446449	5.22286e-09
	Thompson seedless	deletion	3	17039001..17089000	50000	0.399778	8.60612e-11
	Thompson seedless	deletion	3	17655001..17666000	11000	0.481816	0.00155408
	Thompson seedless	deletion	3	18034001..18039000	5000	0.04981	0.0384339	104878961	XP_010648259.2	uncharacterized protein LOC104878961
	Thompson seedless	deletion	3	18135001..18271000	136000	0.356278	1.17186e-12	109122325, 104878964, 104878930	XP_019074419.1, XP_010648262.1, XP_010648205.1	diacylglycerol kinase 6-like, probable disease resistance protein At5g45490, uncharacterized protein LOC104878930
	Thompson seedless	deletion	3	18302001..18326000	24000	0.298224	3.42186e-08
	Thompson seedless	deletion	3	18831001..18891000	60000	0.467512	2.65621e-12	100244985	XP_002265067.1	anthocyanidin 3-O-glucosyltransferase 6-like
	Thompson seedless	deletion	4	347001..354000	7000	0.0834201	0.00438557
	Thompson seedless	deletion	4	1965001..1969000	4000	0	0.000263118
	Thompson seedless	deletion	4	3344001..3408000	64000	0.496447	2.4902e-12	104879005, 104879004, 100852625, 104879049, 100261144, 100259346, 100254233	XP_019074912.1, XP_010648538.2, XP_019074913.1, XP_010648807.1, XP_019074911.1, XP_002284368.1, XP_002284380.1	la protein 1, BURP domain protein RD22-like, uncharacterized protein LOC100852625, BURP domain protein RD22-like, BURP domain protein RD22-like, BURP domain protein RD22, BURP domain-containing protein 3
	Thompson seedless	deletion	4	3452001..3478000	26000	0.328686	2.41956e-06	100250915, 100250915, 100250915, 100257812, 104879006	XP_010648544.1, XP_010648545.1, XP_010648546.1, XP_010648809.1, XP_010648541.1	BURP domain-containing protein 12 isoform X1, BURP domain protein RD22 isoform X2, BURP domain protein RD22 isoform X3, mucin-1-like, BURP domain protein RD22
	Thompson seedless	deletion	4	3549001..3573000	24000	0	6.64052e-12
	Thompson seedless	deletion	4	5558001..5570000	12000	0.0660469	0.000686026
	Thompson seedless	deletion	4	6000001..6019000	19000	0.277023	2.89572e-05
	Thompson seedless	deletion	4	6126001..6138000	12000	0.354045	0.0454813	100854243, 100854243, 100257781, 100257781, 104877325	XP_003631765.1, XP_010648725.1, XP_019075031.1, XP_019075032.1, XP_010648727.1	calcium uptake protein 1, mitochondrial isoform X1, calcium uptake protein 1, mitochondrial isoform X2, receptor-like protein 12 isoform X1, receptor-like protein 12 isoform X3, calcium uptake protein 3, mitochondrial-like
	Thompson seedless	deletion	4	6161001..6181000	20000	0	7.96863e-12
	Thompson seedless	deletion	4	6467001..6472000	5000	0	2.53912e-07
	Thompson seedless	deletion	4	7193001..7217000	24000	0.492409	0.0016188
	Thompson seedless	deletion	4	7280001..7335000	55000	0.172613	2.89768e-12	100255364	XP_002268758.2	aspartyl protease family protein At5g10770
	Thompson seedless	deletion	4	7347001..7458000	111000	0.342652	1.43579e-12	100854540, 100854572, 104879061	XP_010648827.2, XP_010648828.1, XP_019074832.1	aspartyl protease family protein At5g10770-like, aspartyl protease family protein At5g10770-like, aspartyl protease family protein At5g10770-like
	Thompson seedless	deletion	4	7860001..7873000	13000	0.494446	0.00845456
	Thompson seedless	deletion	4	8312001..8329000	17000	0.00308052	9.37485e-12
	Thompson seedless	deletion	4	9170001..9220000	50000	0.259722	3.18745e-12	109122457	XP_019074839.1	protodermal factor 1-like
	Thompson seedless	deletion	4	9295001..9299000	4000	0	0.000263118
	Thompson seedless	deletion	4	9617001..9635000	18000	0.0446147	8.85403e-12
	Thompson seedless	deletion	4	9816001..9834000	18000	0.374013	0.00213395	104879087	XP_010648889.1	uncharacterized protein LOC104879087
	Thompson seedless	deletion	4	10043001..10072000	29000	0.220898	5.4956e-12
	Thompson seedless	deletion	4	10260001..10273000	13000	0.0837287	3.02254e-06
	Thompson seedless	deletion	4	10342001..10352000	10000	0.327602	2.47402e-05
	Thompson seedless	deletion	4	10745001..10794000	49000	0.195248	3.2525e-12	100247947	XP_002267406.3	SKP1-like protein 14
	Thompson seedless	deletion	4	11315001..11333000	18000	0.208209	4.2893e-06	109122462	XP_019074844.1	uncharacterized protein LOC109122462
	Thompson seedless	deletion	4	11508001..11608000	100000	0.343302	1.59373e-12	109122491, 104879100, 100263347	XP_019074902.1, XP_019074845.1, XP_002272053.1	zinc finger BED domain-containing protein DAYSLEEPER-like, probable serine/threonine-protein kinase At1g09600, glutathione S-transferase F11
	Thompson seedless	deletion	4	11847001..11851000	4000	0	0.000263118
	Thompson seedless	deletion	4	12373001..12380000	7000	0	2.27675e-11
	Thompson seedless	deletion	4	12606001..12615000	9000	0.439221	0.007563
	Thompson seedless	deletion	4	13271001..13288000	17000	0.450799	5.15123e-05
	Thompson seedless	deletion	4	13376001..13391000	15000	0	1.06248e-11
	Thompson seedless	deletion	4	14178001..14199000	21000	0.330814	0.00229443
	Thompson seedless	deletion	4	14217001..14222000	5000	0.0262936	0.0264744
	Thompson seedless	deletion	4	15720001..15727000	7000	0.0359561	0.00147888
	Thompson seedless	deletion	4	15737001..15741000	4000	0	0.000263118
	Thompson seedless	deletion	4	15871001..15878000	7000	0.0148775	1.75011e-05
	Thompson seedless	deletion	4	16921001..16933000	12000	0.370653	0.0248461
	Thompson seedless	deletion	4	17627001..17654000	27000	0.46117	0.00236458	104879160, 100266832, 100266832, 100266832	XP_010649295.1, XP_010649186.1, XP_010649187.1, XP_010649185.1	T-complex protein 1 subunit delta, anthocyanidin 3-O-glucosyltransferase 5 isoform X2, anthocyanidin 3-O-glucosyltransferase 5 isoform X2, anthocyanidin 3-O-glucosyltransferase 5 isoform X1
	Thompson seedless	deletion	4	18231001..18282000	51000	0.301329	3.12495e-12
	Thompson seedless	deletion	4	18467001..18472000	5000	0	2.53912e-07
	Thompson seedless	deletion	4	18908001..18913000	5000	0	2.53912e-07
	Thompson seedless	deletion	4	20581001..20593000	12000	0.072783	5.34016e-06	104879172	XP_010649309.2	uncharacterized protein LOC104879172
	Thompson seedless	deletion	4	21029001..21044000	15000	0	1.06248e-11
	Thompson seedless	deletion	4	21343001..21356000	13000	0	1.22594e-11
	Thompson seedless	deletion	4	22234001..22244000	10000	0.0823617	0.00486899
	Thompson seedless	deletion	4	23012001..23026000	14000	0.091177	7.62204e-06
	Thompson seedless	deletion	5	75001..80000	5000	0	2.53912e-07
	Thompson seedless	deletion	5	623001..628000	5000	0	2.53912e-07
	Thompson seedless	deletion	5	1776001..1780000	4000	0	0.000263118
	Thompson seedless	deletion	5	1977001..1989000	12000	0.0177275	2.25778e-10
	Thompson seedless	deletion	5	4582001..4598000	16000	0.0944072	2.86679e-05
	Thompson seedless	deletion	5	5008001..5019000	11000	0.426296	0.0102752
	Thompson seedless	deletion	5	5663001..5683000	20000	0	7.96863e-12
	Thompson seedless	deletion	5	6668001..6689000	21000	0.467971	1.26356e-05	104879264, 100249459, 100249459	XP_010649998.1, XP_019075750.1, XP_010649999.1	GDSL esterase/lipase 7-like, uncharacterized protein LOC100249459 isoform X2, uncharacterized protein LOC100249459 isoform X1
	Thompson seedless	deletion	5	6788001..6792000	4000	0	0.000263118
	Thompson seedless	deletion	5	6804001..6816000	12000	0.353518	0.0467223	104879279	XP_010650041.1	uncharacterized protein LOC104879279
	Thompson seedless	deletion	5	6953001..6980000	27000	0.416759	2.72999e-08	100264939	XP_002284454.1	inhibitor of trypsin and hageman factor
	Thompson seedless	deletion	5	8113001..8172000	59000	0.267599	2.70123e-12	100256292, 100251134, 109122546, 100245995	XP_002285212.1, XP_002285214.1, XP_019075245.1, XP_002285220.1	glutathione transferase GST 23, glutathione transferase GST 23, uncharacterized protein LOC109122546, glutathione transferase GST 23
	Thompson seedless	deletion	5	8944001..8948000	4000	0.00419366	0.0383919
	Thompson seedless	deletion	5	8978001..8989000	11000	0.264022	0.00311854
	Thompson seedless	deletion	5	9010001..9040000	30000	0.304081	8.56893e-09	100242555, 100242555, 100242555	XP_019075309.1, XP_019075310.1, XP_019075311.1	uncharacterized protein LOC100242555 isoform X1, uncharacterized protein LOC100242555 isoform X1, uncharacterized protein LOC100242555 isoform X2
	Thompson seedless	deletion	5	9504001..9525000	21000	0.425194	3.11156e-09
	Thompson seedless	deletion	5	9939001..9950000	11000	0.310037	0.0118113
	Thompson seedless	deletion	5	10578001..10601000	23000	0.471743	1.596e-06	100852779, 100852779	XP_010650207.1, XP_010650208.1	TMV resistance protein N, TMV resistance protein N
	Thompson seedless	deletion	5	10733001..10867000	134000	0.49087	1.18935e-12	100264823, 100249421, 100244253, 100256295	XP_019075504.1, XP_019075405.1, XP_010650244.1, XP_010650210.2	disease resistance protein ADR2-like, TMV resistance protein N, uncharacterized protein LOC100244253, probable glutathione S-transferase
	Thompson seedless	deletion	5	10996001..11011000	15000	0.444118	0.00128552
	Thompson seedless	deletion	5	11527001..11540000	13000	0.416977	0.00104319
	Thompson seedless	deletion	5	11552001..11589000	37000	0.447624	3.13145e-09
	Thompson seedless	deletion	5	11723001..11750000	27000	0.0472732	5.90269e-12
	Thompson seedless	deletion	5	12045001..12069000	24000	0.137909	6.64052e-12
	Thompson seedless	deletion	5	12327001..12358000	31000	0.346698	3.91234e-09
	Thompson seedless	deletion	5	12381001..12487000	106000	0.448038	1.50351e-12
	Thompson seedless	deletion	5	12873001..12888000	15000	0.386851	0.0385419
	Thompson seedless	deletion	5	14771001..14781000	10000	0.0930759	0.000128945
	Thompson seedless	deletion	5	14881001..14890000	9000	0.0043705	1.77081e-11
	Thompson seedless	deletion	5	15164001..15181000	17000	0.471757	0.0207895
	Thompson seedless	deletion	5	15931001..16297000	366000	0.321888	4.35444e-13	104877384, 104877384, 104877384, 104879393, 104879392, 104879392, 104879391, 104879391, 104877391, 104877391, 104877391, 100245124, 104877294, 104877444, 104879388, 104879388, 104879366, 104879366, 104879366, 104879366, 100854464, 100854464	XP_019075286.1, XP_019075287.1, XP_019075288.1, XP_010650380.1, XP_010650378.2, XP_019075512.1, XP_019075510.1, XP_019075511.1, XP_019075518.1, XP_019075519.1, XP_019075517.1, XP_019075516.1, XP_010650305.2, XP_019075515.1, XP_019075522.1, XP_019075521.1, XP_010650307.1, XP_019075513.1, XP_019075514.1, XP_010650309.1, XP_010650311.1, XP_010650310.1	uncharacterized protein LOC104877384 isoform X1, uncharacterized protein LOC104877384 isoform X1, uncharacterized protein LOC104877384 isoform X2, TMV resistance protein N, toll/interleukin-1 receptor-like protein isoform X1, TMV resistance protein N-like isoform X2, TMV resistance protein N isoform X1, toll/interleukin-1 receptor-like protein isoform X2, uncharacterized protein LOC104877391 isof…
	Thompson seedless	deletion	5	17108001..17122000	14000	0	1.13838e-11
	Thompson seedless	deletion	5	17215001..17247000	32000	0.340699	0.000135627	100267530	XP_003632040.1	protein ACCELERATED CELL DEATH 6-like
	Thompson seedless	deletion	5	17635001..17671000	36000	0.389894	6.5244e-07	104879382	XP_010650365.2	ankyrin repeat-containing protein At5g02620-like
	Thompson seedless	deletion	5	17714001..17724000	10000	0.24794	0.000239959
	Thompson seedless	deletion	5	17741001..17875000	134000	0.39148	1.18935e-12	109122695, 104879380, 104879355, 100253062	XP_019075825.1, XP_010650363.1, XP_010650276.1, XP_019075333.1	ankyrin-3-like, uncharacterized protein LOC104879380, ankyrin repeat-containing protein At5g02620, uncharacterized protein LOC100253062
	Thompson seedless	deletion	5	17922001..17951000	29000	0.427276	7.69385e-11
	Thompson seedless	deletion	5	18010001..18030000	20000	0.0448448	7.96863e-12
	Thompson seedless	deletion	5	18818001..18837000	19000	0.0272169	8.38803e-12
	Thompson seedless	deletion	5	19459001..19477000	18000	0	8.85403e-12
	Thompson seedless	deletion	5	20466001..20481000	15000	0.0617043	1.46941e-08
	Thompson seedless	deletion	5	20602001..20606000	4000	0	0.000263118
	Thompson seedless	deletion	5	20820001..20830000	10000	0	1.59373e-11
	Thompson seedless	deletion	5	21284001..21291000	7000	0	2.27675e-11
	Thompson seedless	deletion	5	21624001..21640000	16000	0.284088	0.000155936
	Thompson seedless	deletion	5	21816001..21857000	41000	0.151138	3.88713e-12	104879450, 104879450	XP_010650529.1, XP_010650530.1	ankyrin repeat-containing protein ITN1 isoform X1, ankyrin repeat-containing protein NPR4 isoform X2
	Thompson seedless	deletion	5	22228001..22238000	10000	0.0715535	0.000590638
	Thompson seedless	deletion	5	22252001..22262000	10000	0	1.59373e-11
	Thompson seedless	deletion	5	22520001..22540000	20000	0.351284	6.62987e-06
	Thompson seedless	deletion	5	22868001..22899000	31000	0.4689	2.39936e-05	100242192, 100242192, 100242192	XP_019075335.1, XP_019075334.1, XP_002267918.2	uncharacterized protein LOC100242192 isoform X3, uncharacterized protein LOC100242192 isoform X1, uncharacterized protein LOC100242192 isoform X2
	Thompson seedless	deletion	5	22978001..22999000	21000	0.407766	8.05596e-05	100252583	XP_010650608.1	7-deoxyloganetic acid glucosyltransferase
	Thompson seedless	deletion	5	23417001..23445000	28000	0.050307	5.69188e-12
	Thompson seedless	deletion	5	23528001..23540000	12000	0.122251	0.000131092	100266390, 104879492, 104879492	XP_002274419.2, XP_010650682.1, XP_019075689.1	endochitinase EP3, uncharacterized protein LOC104879492, uncharacterized protein LOC104879492
	Thompson seedless	deletion	5	23989001..24064000	75000	0.359822	2.12497e-12	104879504, 104879505, 104879506, 104879507, 100252677	XP_010650773.1, XP_019075440.1, XP_019075330.1, XP_010650775.1, XP_002274652.1	stearoyl-[acyl-carrier-protein] 9-desaturase, chloroplastic, T-complex protein 1 subunit gamma-like, uncharacterized protein LOC104879506, DEAD-box ATP-dependent RNA helicase 7, stearoyl-[acyl-carrier-protein] 9-desaturase, chloroplastic
	Thompson seedless	deletion	5	24961001..25020000	59000	0.330025	2.70123e-12	109122623	XP_019075445.1	S-adenosylmethionine decarboxylase proenzyme 4-like
	Thompson seedless	deletion	6	57001..77000	20000	0.271431	0.00112227
	Thompson seedless	deletion	6	425001..491000	66000	0.304003	2.41474e-12	104879638, 104879636, 100251826	XP_019075960.1, XP_010651475.1, XP_002285741.1	leucine-rich repeat receptor-like serine/threonine-protein kinase BAM1, probably inactive leucine-rich repeat receptor-like protein kinase At3g28040, 60S ribosomal protein L4
	Thompson seedless	deletion	6	715001..724000	9000	0	1.77081e-11
	Thompson seedless	deletion	6	1128001..1151000	23000	0.485948	0.0307002	100258684, 100263839, 100241568, 100246695	XP_002285678.1, XP_002285677.1, XP_002285676.1, XP_002285675.1	dirigent protein 7, dirigent protein 7, dirigent protein 22, dirigent protein 22
	Thompson seedless	deletion	6	1828001..1839000	11000	0.354251	0.00103308
	Thompson seedless	deletion	6	1973001..1987000	14000	0.233914	0.018901	109122731	XP_019075964.1	uncharacterized protein LOC109122731
	Thompson seedless	deletion	6	1996001..2013000	17000	0.155767	1.26092e-08	104879585	XP_010651277.1	protein NRT1/ PTR FAMILY 5.7-like
	Thompson seedless	deletion	6	3192001..3196000	4000	0	0.000263118
	Thompson seedless	deletion	6	4018001..4028000	10000	0.015288	2.36509e-08
	Thompson seedless	deletion	6	4368001..4387000	19000	0.405862	9.91297e-08	100246734	XP_002281925.1	protein NRT1/ PTR FAMILY 2.7
	Thompson seedless	deletion	6	4411001..4417000	6000	0.0045797	5.93296e-06
	Thompson seedless	deletion	6	4947001..4975000	28000	0.0919933	5.69188e-12
	Thompson seedless	deletion	6	5792001..5796000	4000	0	0.000263118
	Thompson seedless	deletion	6	6172001..6189000	17000	0.28945	2.7908e-07	109122733	XP_019075973.1	uncharacterized protein LOC109122733
	Thompson seedless	deletion	6	6429001..6435000	6000	0.0261234	0.0397235	100253594	XP_019075974.1	subtilisin-like protease SBT4.4
	Thompson seedless	deletion	6	7442001..7448000	6000	0.0799239	0.0388114
	Thompson seedless	deletion	6	7539001..7564000	25000	0.0322703	6.3749e-12
	Thompson seedless	deletion	6	8084001..8088000	4000	0	0.000263118
	Thompson seedless	deletion	6	8104001..8128000	24000	0.411991	1.17398e-07	100246673, 100246673, 100246673, 100246673, 100246673, 100246673	XP_010650857.1, XP_019076122.1, XP_019076123.1, XP_019076124.1, XP_019076121.1, XP_019076125.1	uncharacterized protein LOC100246673 isoform X2, uncharacterized protein LOC100246673 isoform X2, uncharacterized protein LOC100246673 isoform X2, uncharacterized protein LOC100246673 isoform X2, uncharacterized protein LOC100246673 isoform X1, uncharacterized protein LOC100246673 isoform X3
	Thompson seedless	deletion	6	8619001..8631000	12000	0.303807	0.0200409	100255308, 100255308, 100255308	XP_010650826.1, XP_019076355.1, XP_019076356.1	uncharacterized protein LOC100255308, uncharacterized protein LOC100255308, uncharacterized protein LOC100255308
	Thompson seedless	deletion	6	9029001..9052000	23000	0.437525	1.002e-06	104879513	XP_010650805.1	serine/threonine-protein phosphatase 7 long form homolog
	Thompson seedless	deletion	6	9706001..10050000	344000	0.477469	4.63292e-13	109122718, 109122718, 109122742	XP_019075925.1, XP_019075924.1, XP_019075986.1	uncharacterized protein LOC109122718 isoform X2, uncharacterized protein LOC109122718 isoform X1, uncharacterized protein LOC109122742
	Thompson seedless	deletion	6	10102001..10131000	29000	0.381776	5.22082e-10
	Thompson seedless	deletion	6	10694001..10713000	19000	0.445584	9.37515e-06	109122719, 109122719, 109122719	XP_019075929.1, XP_019075926.1, XP_019075927.1	ubiquitin-like-specific protease 1A isoform X2, uncharacterized protein LOC109122719 isoform X1, uncharacterized protein LOC109122719 isoform X1
	Thompson seedless	deletion	6	11889001..11898000	9000	0	1.77081e-11
	Thompson seedless	deletion	6	12990001..13002000	12000	0.191686	8.47283e-05
	Thompson seedless	deletion	6	13112001..13116000	4000	0.000370698	2.6215e-05
	Thompson seedless	deletion	6	13342001..13361000	19000	0.41335	0.000224235
	Thompson seedless	deletion	6	14085001..14098000	13000	0.0502531	1.86912e-05
	Thompson seedless	deletion	6	14293001..14307000	14000	0	1.13838e-11
	Thompson seedless	deletion	6	14584001..14596000	12000	0.246051	0.0081853
	Thompson seedless	deletion	6	14767001..14771000	4000	0	0.000263118
	Thompson seedless	deletion	6	14862001..14918000	56000	0.335279	2.84594e-12
	Thompson seedless	deletion	6	15240001..15260000	20000	0.157697	1.59612e-08
	Thompson seedless	deletion	6	15315001..15348000	33000	0.482642	9.44644e-09
	Thompson seedless	deletion	6	15675001..15679000	4000	0	0.000263118
	Thompson seedless	deletion	6	16112001..16209000	97000	0.124115	1.64302e-12	104879676	XP_019076001.1	protein FAR1-RELATED SEQUENCE 5-like
	Thompson seedless	deletion	6	16857001..16862000	5000	0	2.53912e-07
	Thompson seedless	deletion	6	16940001..16995000	55000	0.373314	2.89768e-12
	Thompson seedless	deletion	6	17543001..17549000	6000	0	2.65621e-10
	Thompson seedless	deletion	6	18048001..18075000	27000	0.354843	5.44877e-08	109122755	XP_019076007.1	proline-rich protein 36-like
	Thompson seedless	deletion	6	18475001..18496000	21000	0.149984	8.46511e-07
	Thompson seedless	deletion	6	19371001..19392000	21000	0.100418	3.21781e-09
	Thompson seedless	deletion	6	19489001..19506000	17000	0.0639914	5.81241e-10
	Thompson seedless	deletion	6	19642001..19687000	45000	0.278359	2.37288e-10
	Thompson seedless	deletion	6	20093001..20103000	10000	0.0289599	2.61514e-07
	Thompson seedless	deletion	6	20135001..20149000	14000	0.0112654	1.13838e-11
	Thompson seedless	deletion	6	20928001..20932000	4000	0	0.000263118
	Thompson seedless	deletion	6	21428001..21435000	7000	0.00134747	4.5535e-11
	Thompson seedless	deletion	7	554001..576000	22000	0.0137599	7.24421e-12
	Thompson seedless	deletion	7	759001..786000	27000	0.269248	1.1842e-07	100255529, 100248634, 100243499, 104879756	XP_019076881.1, XP_002271936.2, XP_002271974.1, XP_010652013.1	uncharacterized protein LOC100255529, chlorophyllase-1, chlorophyllase-1, nuclear factor NF-kappa-B p105 subunit
	Thompson seedless	deletion	7	894001..913000	19000	0.218315	1.67668e-05	100853917	XP_010652002.1	sulfate transporter 3.1
	Thompson seedless	deletion	7	3637001..3641000	4000	0	0.000263118
	Thompson seedless	deletion	7	4332001..4345000	13000	0.152128	0.000257149	109121507, 100246935, 104879843	XP_019076509.1, XP_019076570.1, XP_010652541.1	patatin-like protein 2, patatin-like protein 1, uncharacterized protein LOC104879843
	Thompson seedless	deletion	7	4550001..4554000	4000	0	0.000263118
	Thompson seedless	deletion	7	5513001..5530000	17000	0.0310043	4.68743e-11
	Thompson seedless	deletion	7	5964001..5985000	21000	0.496134	5.56802e-07	100244569	XP_002264085.1	hyoscyamine 6-dioxygenase
	Thompson seedless	deletion	7	6460001..6470000	10000	0	1.59373e-11
	Thompson seedless	deletion	7	7068001..7094000	26000	0.237199	6.12971e-12
	Thompson seedless	deletion	7	7270001..7281000	11000	0.173503	0.00056204
	Thompson seedless	deletion	7	7329001..7343000	14000	0.298816	0.044298
	Thompson seedless	deletion	7	7358001..7371000	13000	0.315098	0.00533572	100261695	XP_002272982.1	mitochondrial import receptor subunit TOM9-2
	Thompson seedless	deletion	7	7551001..7566000	15000	0.419733	1.45731e-05
	Thompson seedless	deletion	7	7705001..7710000	5000	0	2.53912e-07
	Thompson seedless	deletion	7	7809001..7814000	5000	0.00600397	0.0011844
	Thompson seedless	deletion	7	8290001..8301000	11000	0.0576941	0.00126598
	Thompson seedless	deletion	7	8481001..8493000	12000	0.00279068	1.3281e-11
	Thompson seedless	deletion	7	8521001..8550000	29000	0.0765702	5.4956e-12
	Thompson seedless	deletion	7	8562001..8587000	25000	0.182889	6.3749e-12
	Thompson seedless	deletion	7	9065001..9069000	4000	0	0.000263118
	Thompson seedless	deletion	7	9492001..9504000	12000	0.295847	0.034231
	Thompson seedless	deletion	7	10302001..10322000	20000	0.483402	0.000338088
	Thompson seedless	deletion	7	10490001..10496000	6000	0.0114081	0.000588403
	Thompson seedless	deletion	7	10723001..10732000	9000	0.0501931	0.000129368
	Thompson seedless	deletion	7	10768001..10775000	7000	0.0235888	0.00162303
	Thompson seedless	deletion	7	11044001..11083000	39000	0.312074	4.08647e-12
	Thompson seedless	deletion	7	11085001..11124000	39000	0.469979	6.36142e-08	100258480	XP_002265568.1	disease resistance protein RPM1
	Thompson seedless	deletion	7	11138001..11321000	183000	0.434733	8.70888e-13	100852949, 100852949, 104879868, 109122883, 104879869, 104879870, 100258573	XP_010652498.1, XP_003632405.1, XP_010652576.1, XP_019076536.1, XP_010652577.1, XP_010652578.2, XP_019076537.1	disease resistance protein RPM1 isoform X2, disease resistance protein RPM1 isoform X1, uncharacterized protein LOC104879868, proline-rich extensin-like protein EPR1, extensin-like, uncharacterized protein LOC104879870, disease resistance protein RPM1
	Thompson seedless	deletion	7	11817001..11862000	45000	0.354122	3.54161e-12	104879871	XP_019076470.1	uncharacterized protein LOC104879871
	Thompson seedless	deletion	7	13018001..13330000	312000	0.414171	5.10809e-13	104879888, 104879889, 104879889, 104879889, 100265512, 104879890, 100263838, 100263838, 100263838	XP_010652611.1, XP_019076532.1, XP_010652612.2, XP_019076531.1, XP_002267797.3, XP_010652614.1, XP_010652595.1, XP_019076651.1, XP_019076652.1	G-type lectin S-receptor-like serine/threonine-protein kinase B120, uncharacterized protein LOC104879889 isoform X2, uncharacterized protein LOC104879889 isoform X3, uncharacterized protein LOC104879889 isoform X1, S-locus-specific glycoprotein S6, uncharacterized protein LOC104879890, G-type lectin S-receptor-like serine/threonine-protein kinase At1g67520 isoform X1, cysteine-rich receptor-like …
	Thompson seedless	deletion	7	13864001..13878000	14000	0.0944986	3.91601e-08
	Thompson seedless	deletion	7	14281001..14312000	31000	0.0541439	5.14105e-12
	Thompson seedless	deletion	7	14462001..14470000	8000	0.0471281	0.0205275
	Thompson seedless	deletion	7	14482001..14498000	16000	0.317412	2.94456e-05	100240828, 104879898, 100855417	XP_010652642.1, XP_010652639.1, XP_003632459.2	uncharacterized protein LOC100240828, uncharacterized protein LOC104879898, uncharacterized protein LOC100855417
	Thompson seedless	deletion	7	14607001..14620000	13000	0.40825	0.00118778	100244283	XP_019076739.1	probable disease resistance protein At5g66900
	Thompson seedless	deletion	7	14652001..14746000	94000	0.311398	1.69545e-12	104879902, 100853252, 100264286, 100264286, 100264286, 100264286, 100264286, 100264286, 100853252, 100853252, 104879900, 100853053, 100853053, 100853053, 100853053, 100853053, 100246286, 109122887, 109122888, 104879903, 100258874	XP_019076741.1, XP_010652661.1, XP_010652668.1, XP_010652669.1, XP_010652667.1, XP_010652666.1, XP_010652665.1, XP_010652664.1, XP_010652662.1, XP_010652660.1, XP_019076547.1, XP_019076609.1, XP_010652658.1, XP_019076607.1, XP_019076608.1, XP_019076610.1, XP_019076606.1, XP_019076548.1, XP_019076549.1, XP_010652671.1, XP_002265449.2	probable disease resistance protein At5g66900, probable disease resistance protein At5g66900 isoform X2, probable disease resistance protein At5g66900 isoform X5, probable disease resistance protein At5g66900 isoform X5, probable disease resistance protein At5g66900 isoform X4, probable disease resistance protein At5g66900 isoform X3, probable disease resistance protein At5g66900 isoform X2, prob…
	Thompson seedless	deletion	7	14880001..14894000	14000	0.443565	0.0238959	100248830, 100263482	XP_003632475.1, XP_019076587.1	protein SCAI, LMBR1 domain-containing protein 2 homolog A isoform X2
	Thompson seedless	deletion	7	15087001..15105000	18000	0.00933797	8.85403e-12
	Thompson seedless	deletion	7	15143001..15149000	6000	0.0194606	0.00106575
	Thompson seedless	deletion	7	15272001..15277000	5000	0	2.53912e-07
	Thompson seedless	deletion	7	15338001..15398000	60000	0.383469	2.65621e-12	100241654, 100241654, 100855004, 100241973, 100241973, 100854123, 100855039, 100854200, 100854234, 109122891	XP_002276839.2, XP_010652704.1, XP_003632487.1, XP_010652705.1, XP_002271740.2, XP_003632500.1, XP_003632488.1, XP_010652706.1, XP_019076571.1, XP_019076552.1	peptidyl-prolyl cis-trans isomerase CYP65 isoform X1, peptidyl-prolyl cis-trans isomerase CYP65 isoform X2, uncharacterized protein LOC100855004, adenylyl-sulfate kinase 1, chloroplastic isoform X2, adenylyl-sulfate kinase 3 isoform X1, BTB/POZ domain-containing protein At3g49900, 60S ribosomal protein L26-1, mitochondrial outer membrane protein porin 2, calcium-transporting ATPase 2, plasma memb…
	Thompson seedless	deletion	7	16754001..16762000	8000	0	1.99216e-11
	Thompson seedless	deletion	7	17501001..17508000	7000	0.0232532	0.00157492
	Thompson seedless	deletion	7	18657001..18662000	5000	0	2.53912e-07
	Thompson seedless	deletion	7	19620001..19627000	7000	0	2.27675e-11
	Thompson seedless	deletion	7	20874001..20900000	26000	0.0510657	6.12971e-12
	Thompson seedless	deletion	8	2176001..2185000	9000	0.0796491	0.039544
	Thompson seedless	deletion	8	2288001..2304000	16000	0.145788	0.000181638
	Thompson seedless	deletion	8	3238001..3251000	13000	0.417658	0.0163223	109122974	XP_019077026.1	uncharacterized protein LOC109122974
	Thompson seedless	deletion	8	4003001..4017000	14000	0.362181	0.0270944
	Thompson seedless	deletion	8	5105001..5141000	36000	0.406851	4.69264e-10
	Thompson seedless	deletion	8	5597001..5613000	16000	0.344943	0.000127767
	Thompson seedless	deletion	8	7786001..7803000	17000	0.365682	0.000215406	100853212, 100853212	XP_010653304.1, XP_019076978.1	PHD finger-like domain-containing protein 5B isoform X1, PHD finger-like domain-containing protein 5B isoform X1
	Thompson seedless	deletion	8	8015001..8027000	12000	0.345221	0.00729385
	Thompson seedless	deletion	8	8242001..8390000	148000	0.341614	1.07684e-12	100242148, 104880035	XP_002270356.3, XP_010653437.1	receptor-like protein 12, extensin-like
	Thompson seedless	deletion	8	8416001..8438000	22000	0.381455	3.75036e-05
	Thompson seedless	deletion	8	9506001..9517000	11000	0	1.44884e-11
	Thompson seedless	deletion	8	9748001..9761000	13000	0.0304524	3.99167e-08
	Thompson seedless	deletion	8	10047001..10061000	14000	0.383826	0.000148143
	Thompson seedless	deletion	8	10199001..10208000	9000	0.0617733	0.0353047
	Thompson seedless	deletion	8	11040001..11070000	30000	0.00830803	5.31242e-12
	Thompson seedless	deletion	8	11241001..11245000	4000	0.00290752	0.00126267
	Thompson seedless	deletion	8	11802001..11834000	32000	0.216582	4.98039e-12	109123004, 109122995	XP_019077104.1, XP_019077074.1	uncharacterized protein LOC109123004, uncharacterized protein LOC109122995
	Thompson seedless	deletion	8	12232001..12243000	11000	0.416219	0.0189742
	Thompson seedless	deletion	8	13126001..13145000	19000	0.124719	8.64244e-07
	Thompson seedless	deletion	8	13166001..13185000	19000	0.0962687	1.12248e-05
	Thompson seedless	deletion	8	15704001..15710000	6000	0.0207395	0.0122169
	Thompson seedless	deletion	8	16075001..16086000	11000	0.0200354	5.5056e-10
	Thompson seedless	deletion	8	16751001..16757000	6000	0	2.65621e-10
	Thompson seedless	deletion	8	16777001..16788000	11000	0.320931	0.000211613
	Thompson seedless	deletion	8	16946001..16951000	5000	0	2.53912e-07
	Thompson seedless	deletion	8	18062001..18076000	14000	0.33589	0.0127662
	Thompson seedless	deletion	8	19033001..19045000	12000	0.0321649	6.9327e-09
	Thompson seedless	deletion	8	19583001..19588000	5000	0.0232335	0.0408017	104880129	XP_010653939.1	UPF0481 protein At3g47200-like isoform X2
	Thompson seedless	deletion	8	19916001..19938000	22000	0.197113	1.14169e-08
	Thompson seedless	deletion	8	20615001..20633000	18000	0	8.85403e-12
	Thompson seedless	deletion	8	22188001..22205000	17000	0.408211	0.0137022
	Thompson seedless	deletion	9	920001..944000	24000	0.242506	1.99216e-11	100256613, 100251477, 100251477, 100251477, 100246334	XP_019077598.1, XP_010654431.1, XP_010654432.1, XP_010654433.1, XP_010654879.1	uncharacterized protein LOC100256613, uncharacterized protein LOC100251477, uncharacterized protein LOC100251477, uncharacterized protein LOC100251477, uncharacterized protein LOC100246334
	Thompson seedless	deletion	9	1806001..1846000	40000	0.0146778	3.98431e-12
	Thompson seedless	deletion	9	2488001..2504000	16000	0.018599	9.96078e-12
	Thompson seedless	deletion	9	2624001..2640000	16000	0.208244	0.000299822
	Thompson seedless	deletion	9	3379001..3383000	4000	0.00177842	0.00290685
	Thompson seedless	deletion	9	4678001..4701000	23000	0.366055	3.47682e-07	109123189	XP_019077695.1	probable disease resistance protein At1g61300
	Thompson seedless	deletion	9	4941001..4953000	12000	0.0307535	2.90284e-07
	Thompson seedless	deletion	9	5026001..5035000	9000	0.0893372	0.0258959	109123136	XP_019077614.1	uncharacterized protein LOC109123136
	Thompson seedless	deletion	9	5246001..5254000	8000	0.07422	0.0452196
	Thompson seedless	deletion	9	5417001..5428000	11000	0.120853	0.00387525
	Thompson seedless	deletion	9	5472001..5494000	22000	0.0445927	7.24421e-12
	Thompson seedless	deletion	9	6324001..6335000	11000	0	1.44884e-11
	Thompson seedless	deletion	9	6572001..6584000	12000	0.115306	0.00222162	100268003	XP_002268833.1	DEAD-box ATP-dependent RNA helicase 56
	Thompson seedless	deletion	9	6745001..6751000	6000	0.00928996	0.000208545
	Thompson seedless	deletion	9	7208001..7227000	19000	0.248498	0.000200799
	Thompson seedless	deletion	9	7255001..7261000	6000	0.0159898	0.00325385
	Thompson seedless	deletion	9	10437001..10461000	24000	0.311147	0.000757186
	Thompson seedless	deletion	9	10722001..10728000	6000	0.0309585	0.0117536
	Thompson seedless	deletion	9	10836001..10853000	17000	0.477607	0.0225837	100852963	XP_010654969.1	uncharacterized protein LOC100852963
	Thompson seedless	deletion	9	11158001..11248000	90000	0.43116	1.77081e-12	109123233, 100854138, 109123151, 109123152	XP_019077964.1, XP_010654988.1, XP_019077647.1, XP_019077648.1	E3 ubiquitin-protein ligase UPL2-like, putative disease resistance protein RGA3, putative disease resistance protein RGA3, uncharacterized protein LOC109123152
	Thompson seedless	deletion	9	11283001..11305000	22000	0.12139	7.24421e-12	100854265	XP_019077566.1	ribonucleases P/MRP protein subunit POP1
	Thompson seedless	deletion	9	11337001..11440000	103000	0.187798	1.54731e-12
	Thompson seedless	deletion	9	11462001..11470000	8000	0	1.99216e-11
	Thompson seedless	deletion	9	11846001..11870000	24000	0.3552	1.78512e-06
	Thompson seedless	deletion	9	11997001..12060000	63000	0.441886	2.52972e-12	100241259, 109123156	XP_002270079.1, XP_019077652.1	shikimate O-hydroxycinnamoyltransferase, uncharacterized protein LOC109123156
	Thompson seedless	deletion	9	12183001..12188000	5000	0.000359959	1.8551e-08
	Thompson seedless	deletion	9	12645001..12665000	20000	0.156609	3.13305e-05	104880339	XP_019077584.1	disease resistance RPP8-like protein 3
	Thompson seedless	deletion	9	12878001..12882000	4000	0	0.000263118
	Thompson seedless	deletion	9	13214001..13224000	10000	0.225686	0.018243
	Thompson seedless	deletion	9	13627001..13655000	28000	0.384772	4.64457e-09	104880366	XP_019077659.1	putative F-box/LRR-repeat protein At5g41840
	Thompson seedless	deletion	9	13978001..14012000	34000	0.0233602	4.68743e-12
	Thompson seedless	deletion	9	14090001..14112000	22000	0.316959	5.22879e-06
	Thompson seedless	deletion	9	14713001..14734000	21000	0	7.58917e-12
	Thompson seedless	deletion	9	15146001..15177000	31000	0.204587	5.14105e-12
	Thompson seedless	deletion	9	15283001..15305000	22000	0.250278	0.00129853
	Thompson seedless	deletion	9	15329001..15601000	272000	0.329132	5.85928e-13	104880390	XP_010655166.1	uncharacterized protein LOC104880390
	Thompson seedless	deletion	9	15628001..15986000	358000	0.405798	4.45175e-13	109123165, 104880391, 104880392	XP_019077662.1, XP_010655167.2, XP_010655168.1	uncharacterized protein LOC109123165, uncharacterized protein LOC104880391, pistil-specific extensin-like protein
	Thompson seedless	deletion	9	16133001..16153000	20000	0.0517595	7.96863e-12
	Thompson seedless	deletion	9	16718001..16727000	9000	0.0161981	5.9816e-07	100262203	XP_010655096.1	LOW QUALITY PROTEIN: putative receptor-like protein kinase At1g80870
	Thompson seedless	deletion	9	17263001..17319000	56000	0.331478	2.84594e-12	104877362, 100251944, 100263973, 100263973, 100263973	XP_010655175.1, XP_010655111.1, XP_010655112.1, XP_019077923.1, XP_019077924.1	zinc finger protein 830-like, zinc finger protein 830-like, LRR receptor-like serine/threonine-protein kinase GSO2 isoform X1, LRR receptor-like serine/threonine-protein kinase FLS2 isoform X2, LRR receptor-like serine/threonine-protein kinase FLS2 isoform X3
	Thompson seedless	deletion	9	17352001..17374000	22000	0.352605	8.76126e-06
	Thompson seedless	deletion	9	17566001..17571000	5000	0.0111157	0.0175889
	Thompson seedless	deletion	9	17630001..17698000	68000	0.263165	2.34371e-12	104880398, 100260302, 104880399	XP_010655178.1, XP_010655179.1, XP_019077513.1	uncharacterized protein LOC104880398, LRR receptor-like serine/threonine-protein kinase FLS2, zinc finger protein 830
	Thompson seedless	deletion	9	17720001..17811000	91000	0.376585	1.75135e-12	104880399, 100263845, 100263845, 109123170	XP_019077513.1, XP_019077577.1, XP_019077578.1, XP_019077667.1	zinc finger protein 830, putative receptor-like protein kinase At3g47110 isoform X1, putative receptor-like protein kinase At3g47110 isoform X2, uncharacterized protein LOC109123170
	Thompson seedless	deletion	9	18908001..18931000	23000	0.489024	4.7228e-05
	Thompson seedless	deletion	9	19382001..19398000	16000	0.259748	9.09205e-06
	Thompson seedless	deletion	9	19857001..19867000	10000	0.157288	0.000721623
	Thompson seedless	deletion	9	19912001..19916000	4000	0.00293938	0.00847849
	Thompson seedless	deletion	9	20174001..20252000	78000	0.470157	2.04324e-12	100265600, 100264368	XP_019077672.1, XP_019077936.1	LRR receptor-like serine/threonine-protein kinase GSO2, LOW QUALITY PROTEIN: 60S ribosomal protein L7-4
	Thompson seedless	deletion	9	20392001..20397000	5000	0	2.53912e-07
	Thompson seedless	deletion	9	20525001..20684000	159000	0.389394	1.00234e-12	100256503, 100256503, 100256503, 100247976, 100247976, 100247976, 100242837, 104880445, 109123110	XP_002262765.1, XP_010655307.1, XP_019077934.1, XP_010655306.2, XP_019077515.1, XP_019077516.1, XP_010655336.2, XP_019077524.1, XP_019077525.1	metal tolerance protein C4 isoform X1, metal tolerance protein C4 isoform X1, metal tolerance protein C4 isoform X2, LRR receptor-like serine/threonine-protein kinase GSO1 isoform X1, LRR receptor-like serine/threonine-protein kinase GSO1 isoform X2, LRR receptor-like serine/threonine-protein kinase GSO1 isoform X3, mannosyl-oligosaccharide 1,2-alpha-mannosidase MNS1, leucine-rich repeat receptor…
	Thompson seedless	deletion	9	20690001..20695000	5000	0	2.53912e-07
	Thompson seedless	deletion	9	20701001..20790000	89000	0.303221	1.7907e-12	104880424, 100852884, 109121549	XP_010655305.1, XP_019077737.1, XP_019077738.1	metal tolerance protein C4, LRR receptor-like serine/threonine-protein kinase ERECTA, leucine-rich repeat receptor-like protein CLAVATA2
	Thompson seedless	deletion	9	20795001..20833000	38000	0.303061	4.19401e-12	100852503	XP_019077674.1	probable LRR receptor-like serine/threonine-protein kinase At1g34110
	Thompson seedless	deletion	9	20951001..20962000	11000	0.392016	0.0138423
	Thompson seedless	deletion	9	21247001..21260000	13000	0.371696	0.0461143
	Thompson seedless	deletion	9	21466001..21475000	9000	0.0412866	0.00125847
	Thompson seedless	deletion	9	21749001..21768000	19000	0.38092	0.00171584	100251343	XP_002267325.1	GDSL esterase/lipase At1g29670
	Thompson seedless	deletion	9	21863001..21878000	15000	0.164317	2.86702e-05
	Thompson seedless	deletion	9	22020001..22096000	76000	0.344522	2.09701e-12	100242755	XP_019077783.1	cycloartenol synthase
	Thompson seedless	deletion	9	22399001..22419000	20000	0.11762	3.79147e-08	100261496	XP_019077677.1	germanicol synthase-like
	Thompson seedless	deletion	10	12001..95000	83000	0.432624	0.00320584	100253788, 104880468, 100246953, 109121465, 109121465, 100257214	XP_010655344.2, XP_010655408.1, XP_019078056.1, XP_019078017.1, XP_019078018.1, XP_002265625.3	uncharacterized protein LOC100253788, uncharacterized protein LOC104880468, cysteine-rich receptor-like protein kinase 15, cysteine-rich receptor-like protein kinase 10 isoform X1, cysteine-rich receptor-like protein kinase 10 isoform X2, cysteine-rich receptor-like protein kinase 15
	Thompson seedless	deletion	10	891001..911000	20000	0.215106	9.64843e-06	104880463, 104880463	XP_019078137.1, XP_019078138.1	putative lactoylglutathione lyase isoform X2, putative lactoylglutathione lyase isoform X2
	Thompson seedless	deletion	10	1202001..1216000	14000	0.217176	0.000210572	100854830	XP_003632960.2	uncharacterized protein LOC100854830
	Thompson seedless	deletion	10	1267001..1274000	7000	0.0230657	0.00149869
	Thompson seedless	deletion	10	1303001..1317000	14000	0.44481	0.0193186	100264070, 104880479	XP_002274092.3, XP_010655439.1	30S ribosomal protein S5, chloroplastic, ABA-inducible protein PHV A1
	Thompson seedless	deletion	10	1368001..1391000	23000	0.0111669	6.92924e-12
	Thompson seedless	deletion	10	1904001..1918000	14000	0	1.13838e-11
	Thompson seedless	deletion	10	2386001..2398000	12000	0.000402743	1.3281e-11
	Thompson seedless	deletion	10	3027001..3037000	10000	0.0447051	0.000455722
	Thompson seedless	deletion	10	3286001..3303000	17000	0.0382448	9.37485e-12
	Thompson seedless	deletion	10	3860001..3883000	23000	0.0920381	6.92924e-12
	Thompson seedless	deletion	10	4095001..4110000	15000	0.234878	0.000197173
	Thompson seedless	deletion	10	4204001..4208000	4000	0	0.000263118
	Thompson seedless	deletion	10	5366001..5378000	12000	0.432052	0.0101936	104880558	XP_010655807.1	probable S-adenosylmethionine-dependent methyltransferase At5g37990
	Thompson seedless	deletion	10	6009001..6019000	10000	0.158285	0.036052	100852590	XP_019078069.1	dammarenediol II synthase-like
	Thompson seedless	deletion	10	6150001..6173000	23000	0.0176001	6.92924e-12
	Thompson seedless	deletion	10	6573001..6599000	26000	0.0101166	6.12971e-12
	Thompson seedless	deletion	10	7010001..7020000	10000	0.0287465	7.70322e-06
	Thompson seedless	deletion	10	7676001..7690000	14000	0.14511	0.00390399
	Thompson seedless	deletion	10	8579001..8611000	32000	0	4.98039e-12
	Thompson seedless	deletion	10	8860001..8874000	14000	0.0312372	9.0387e-09
	Thompson seedless	deletion	10	9442001..9467000	25000	0.00735163	6.3749e-12
	Thompson seedless	deletion	10	9575001..9579000	4000	0	0.000263118
	Thompson seedless	deletion	10	9981001..9999000	18000	0.421733	0.0269388
	Thompson seedless	deletion	10	10294001..10326000	32000	0.0618987	4.98039e-12	100250712, 100245584	XP_010655773.1, XP_002267904.2	pentatricopeptide repeat-containing protein At1g26460, mitochondrial, berberine bridge enzyme-like 8
	Thompson seedless	deletion	10	10539001..10553000	14000	0.386184	0.0220587	100250871	XP_002268516.2	pentatricopeptide repeat-containing protein At1g30610, chloroplastic
	Thompson seedless	deletion	10	11003001..11008000	5000	0	2.53912e-07
	Thompson seedless	deletion	10	11870001..11876000	6000	0.00910057	0.000187963
	Thompson seedless	deletion	10	12057001..12080000	23000	0.0857972	6.92924e-12	100258062	XP_019078123.1	cytochrome P450 71D10-like
	Thompson seedless	deletion	10	12163001..12172000	9000	0.206249	0.00550108
	Thompson seedless	deletion	10	13386001..13413000	27000	0.487595	4.53185e-07
	Thompson seedless	deletion	10	13603001..13615000	12000	0.464432	0.000343348
	Thompson seedless	deletion	10	13958001..13970000	12000	0.362875	0.00121397
	Thompson seedless	deletion	10	13975001..13993000	18000	0.464127	0.00079447
	Thompson seedless	deletion	10	14474001..14504000	30000	0.454502	5.07336e-09	109123293	XP_019078106.1	uncharacterized protein LOC109123293
	Thompson seedless	deletion	10	15071001..15086000	15000	0.487121	8.51963e-05
	Thompson seedless	deletion	10	15709001..15795000	86000	0.443238	1.85317e-12
	Thompson seedless	deletion	10	16164001..16205000	41000	0.360644	2.44889e-10
	Thompson seedless	deletion	10	16274001..16301000	27000	0.376373	0.000146937	109121474	XP_019078110.1	probable disease resistance protein At5g66900
	Thompson seedless	deletion	10	16661001..16671000	10000	0.28242	0.0111811	100256602, 100852453, 100852453	XP_010656012.1, XP_003633074.1, XP_010656007.1	putative GEM-like protein 8, GEM-like protein 4 isoform X1, GEM-like protein 4 isoform X2
	Thompson seedless	deletion	10	16682001..16716000	34000	0.426315	4.68743e-12	100250660, 100855320, 100244567	XP_010656008.1, XP_010656009.1, XP_010656010.1	putative GEM-like protein 8, GEM-like protein 4, putative GEM-like protein 8
	Thompson seedless	deletion	10	17174001..17183000	9000	0.0038071	1.77081e-11
	Thompson seedless	deletion	10	17498001..17515000	17000	0.214508	0.000452124
	Thompson seedless	deletion	11	177001..189000	12000	0.005901	1.3281e-11
	Thompson seedless	deletion	11	1220001..1230000	10000	0.309151	0.0489103
	Thompson seedless	deletion	11	2241001..2252000	11000	0.0914367	0.00206934
	Thompson seedless	deletion	11	2958001..2962000	4000	0	0.000263118
	Thompson seedless	deletion	11	4130001..4134000	4000	0	0.000263118
	Thompson seedless	deletion	11	4452001..4462000	10000	0.356432	0.045915	104880682	XP_010656501.1	uncharacterized protein LOC104880682
	Thompson seedless	deletion	11	5393001..5397000	4000	0	0.000263118
	Thompson seedless	deletion	11	5890001..5902000	12000	0.0207028	3.42651e-09
	Thompson seedless	deletion	11	6204001..6214000	10000	0.469829	0.00949378
	Thompson seedless	deletion	11	6339001..6355000	16000	0.453147	1.01456e-05	100251745	XP_002268798.2	protein NUCLEAR FUSION DEFECTIVE 4
	Thompson seedless	deletion	11	6515001..6531000	16000	0.429035	0.00105787
	Thompson seedless	deletion	11	6831001..6835000	4000	0	0.000263118
	Thompson seedless	deletion	11	7112001..7124000	12000	0.289509	0.0333356	100243501	XP_010656572.1	DCN1-like protein 5
	Thompson seedless	deletion	11	7348001..7371000	23000	0.359901	5.75573e-05	100853619	XP_003633165.1	uncharacterized protein LOC100853619
	Thompson seedless	deletion	11	7409001..7432000	23000	0.180971	7.62216e-11
	Thompson seedless	deletion	11	8437001..8480000	43000	0.428073	3.70634e-12
	Thompson seedless	deletion	11	8543001..8564000	21000	0.248021	2.74492e-05
	Thompson seedless	deletion	11	8746001..8826000	80000	0.468989	1.99216e-12
	Thompson seedless	deletion	11	9450001..9490000	40000	0.0464414	3.98431e-12
	Thompson seedless	deletion	11	10031001..10045000	14000	0.132503	7.55198e-08
	Thompson seedless	deletion	11	10065001..10079000	14000	0.12265	0.00746641
	Thompson seedless	deletion	11	10141001..10160000	19000	0.398471	0.0137767	100265595	XP_002271982.1	cytochrome c oxidase subunit 6b-2
	Thompson seedless	deletion	11	10206001..10226000	20000	0.225984	6.74146e-09
	Thompson seedless	deletion	11	10366001..10394000	28000	0.00626129	5.69188e-12
	Thompson seedless	deletion	11	10506001..10527000	21000	0.048985	7.58917e-12
	Thompson seedless	deletion	11	10908001..10921000	13000	0.285413	2.50668e-07
	Thompson seedless	deletion	11	11249001..11273000	24000	0.415557	6.64052e-12
	Thompson seedless	deletion	11	11492001..11498000	6000	0.380048	0.0304298
	Thompson seedless	deletion	11	11542001..11549000	7000	0.423829	0.00734699
	Thompson seedless	deletion	11	12080001..12089000	9000	0.483293	0.0453086
	Thompson seedless	deletion	11	12356001..12385000	29000	0.388562	5.45616e-05
	Thompson seedless	deletion	11	12703001..12726000	23000	0.338859	1.4458e-05
	Thompson seedless	deletion	11	12919001..12924000	5000	0	2.53912e-07
	Thompson seedless	deletion	11	13163001..13208000	45000	0.409718	3.54161e-12
	Thompson seedless	deletion	11	13315001..13350000	35000	0.399886	1.14156e-08	100251791	XP_010656737.1	beta carbonic anhydrase 2, chloroplastic-like
	Thompson seedless	deletion	11	13673001..13679000	6000	0	2.65621e-10
	Thompson seedless	deletion	11	13863001..13871000	8000	0.465897	0.00324047	104880761	XP_010656738.1	uncharacterized protein LOC104880761
	Thompson seedless	deletion	11	15206001..15235000	29000	0.337094	5.17561e-05
	Thompson seedless	deletion	11	16700001..16704000	4000	0	0.000263118
	Thompson seedless	deletion	11	16971001..16977000	6000	0.00776536	8.44696e-05
	Thompson seedless	deletion	11	17435001..17450000	15000	0.447842	0.000545477
	Thompson seedless	deletion	11	17473001..17503000	30000	0.296006	1.16873e-10
	Thompson seedless	deletion	11	17520001..17538000	18000	0.307283	0.000235036
	Thompson seedless	deletion	11	18018001..18040000	22000	0.0938726	5.07094e-11
	Thompson seedless	deletion	11	18655001..18707000	52000	0.47052	5.61298e-06	109123392, 100254684	XP_019078494.1, XP_019078495.1	glutamate receptor 1.4-like, glutamate receptor 2.2
	Thompson seedless	deletion	11	19077001..19084000	7000	0.0205627	0.000742015
	Thompson seedless	deletion	11	19211001..19231000	20000	0.0121456	7.96863e-12
	Thompson seedless	deletion	11	19392001..19396000	4000	0	0.000263118
	Thompson seedless	deletion	11	19534001..19546000	12000	0.136514	0.03391	100249651	XP_002277581.1	ADP-ribosylation factor 1
	Thompson seedless	deletion	12	890001..903000	13000	0.473419	0.0193481
	Thompson seedless	deletion	12	1590001..1596000	6000	0	2.65621e-10
	Thompson seedless	deletion	12	2133001..2141000	8000	0.0332942	0.00166901
	Thompson seedless	deletion	12	3532001..3552000	20000	0.0078588	7.96863e-12
	Thompson seedless	deletion	12	4113001..4124000	11000	0.024355	1.82583e-07
	Thompson seedless	deletion	12	4883001..5061000	178000	0.351375	8.95351e-13	100252380, 104880847, 100245484, 109123463, 104880889, 100249867, 109123464, 104880858, 104880859, 100261867, 104877389, 109123465, 100256773, 100251650, 109123466, 109121423, 109121423, 109121423, 100258492	XP_010656960.1, XP_019078903.1, XP_002273435.1, XP_019078904.1, XP_010657343.1, XP_003633292.1, XP_019078905.1, XP_010657167.1, XP_019078907.1, XP_002266647.1, XP_010657171.2, XP_019078908.1, XP_010657344.1, XP_002266727.1, XP_019078909.1, XP_019079181.1, XP_019079182.1, XP_010657169.1, XP_002266894.2	protein ACCELERATED CELL DEATH 6 isoform X1, protein ACCELERATED CELL DEATH 6-like, protein ACCELERATED CELL DEATH 6, protein ACCELERATED CELL DEATH 6-like, tyrosine aminotransferase, uncharacterized protein LOC100249867, protein FAR1-RELATED SEQUENCE 5-like, uncharacterized protein LOC104880858, uncharacterized protein LOC104880859, protein ACCELERATED CELL DEATH 6, ankyrin repeat-containing pro…
	Thompson seedless	deletion	12	5338001..5350000	12000	0	1.3281e-11	100853570	XP_019078910.1	glycine-rich protein
	Thompson seedless	deletion	12	5852001..5868000	16000	0.437197	7.30916e-05
	Thompson seedless	deletion	12	6635001..6640000	5000	0	2.53912e-07
	Thompson seedless	deletion	12	6981001..6986000	5000	0.00534495	0.000919142
	Thompson seedless	deletion	12	7801001..7812000	11000	0.293422	0.00528808	100267196	XP_010657377.1	uncharacterized protein LOC100267196 isoform X2
	Thompson seedless	deletion	12	7836001..7852000	16000	0.428348	0.00214175
	Thompson seedless	deletion	12	7873001..7900000	27000	0.485343	1.18054e-11
	Thompson seedless	deletion	12	7944001..8006000	62000	0.478011	2.57052e-12	100264794	XP_019078990.1	uncharacterized protein LOC100264794
	Thompson seedless	deletion	12	8813001..8829000	16000	0.221032	8.14792e-09	100251039	XP_002275082.1	uncharacterized protein LOC100251039
	Thompson seedless	deletion	12	9449001..9484000	35000	0.290906	4.5535e-12
	Thompson seedless	deletion	12	9501001..9534000	33000	0.295486	4.82947e-12
	Thompson seedless	deletion	12	11466001..11484000	18000	0.430585	0.0124215	100248255, 100256205	XP_003633349.1, XP_002269385.1	50S ribosomal protein L29, chloroplastic, tubulin-folding cofactor C-like
	Thompson seedless	deletion	12	11802001..11808000	6000	0	2.65621e-10
	Thompson seedless	deletion	12	13165001..13182000	17000	0.311843	0.000354746	104880969	XP_010657629.1	uncharacterized protein LOC104880969
	Thompson seedless	deletion	12	13754001..13768000	14000	0.336884	0.00308675	109121540, 109121540, 100853440, 100853440, 100853523	XP_019079273.1, XP_019079272.1, XP_010657570.1, XP_010657571.1, XP_010657567.2	probable LRR receptor-like serine/threonine-protein kinase At1g56140 isoform X2, probable LRR receptor-like serine/threonine-protein kinase At1g56140 isoform X1, probable LRR receptor-like serine/threonine-protein kinase At1g56140, probable LRR receptor-like serine/threonine-protein kinase At1g56140, probable LRR receptor-like serine/threonine-protein kinase At1g56130
	Thompson seedless	deletion	12	13808001..13818000	10000	0.0285805	7.30328e-06
	Thompson seedless	deletion	12	13936001..13963000	27000	0.206732	1.22953e-08
	Thompson seedless	deletion	12	14002001..14013000	11000	0.167515	0.0110921
	Thompson seedless	deletion	12	15138001..15144000	6000	0	2.65621e-10
	Thompson seedless	deletion	12	15426001..15462000	36000	0.224434	4.42701e-12	109123572	XP_019079329.1	anthocyanidin 3-O-glucosyltransferase 2-like
	Thompson seedless	deletion	12	15541001..15586000	45000	0.374933	3.54161e-12
	Thompson seedless	deletion	12	15684001..15693000	9000	0.00544734	8.85403e-11
	Thompson seedless	deletion	12	15719001..15946000	227000	0.408073	7.02082e-13	109123517, 100241143, 109123486, 104881016	XP_019079009.1, XP_002263928.2, XP_019078943.1, XP_010657873.2	peripherin-like, toll/interleukin-1 receptor-like protein, putative ubiquitin-like-specific protease 1B, LOW QUALITY PROTEIN: TMV resistance protein N
	Thompson seedless	deletion	12	15979001..15995000	16000	0.357884	3.54016e-05	104881015	XP_010657872.1	lysine-rich arabinogalactan protein 19-like
	Thompson seedless	deletion	12	16012001..16019000	7000	0.0422779	0.000655766
	Thompson seedless	deletion	12	16061001..16136000	75000	0.274602	2.12497e-12
	Thompson seedless	deletion	12	16207001..16319000	112000	0.468056	1.42297e-12
	Thompson seedless	deletion	12	16675001..16732000	57000	0.376721	1.09044e-10	104881011	XP_019079166.1	LOW QUALITY PROTEIN: TMV resistance protein N
	Thompson seedless	deletion	12	17347001..17351000	4000	0	0.000263118
	Thompson seedless	deletion	12	18235001..18263000	28000	0.236327	2.10599e-10
	Thompson seedless	deletion	12	18368001..18372000	4000	0	0.000263118
	Thompson seedless	deletion	12	18944001..18964000	20000	0.392988	3.26616e-05	100251590, 100251590	XP_019079095.1, XP_019079096.1	putative disease resistance RPP13-like protein 1 isoform X1, putative disease resistance RPP13-like protein 1 isoform X2
	Thompson seedless	deletion	12	19099001..19379000	280000	0.470223	5.69188e-13	104881079, 100256081, 100256081, 100261042, 100261042, 100261042, 100261042, 100855151, 100855076, 100249208, 104881077	XP_019078966.1, XP_019079083.1, XP_019079084.1, XP_010658086.1, XP_010658084.1, XP_010658085.1, XP_019079085.1, XP_019079082.1, XP_019079086.1, XP_019078968.1, XP_019078969.1	mitogen-activated protein kinase kinase kinase 3-like, probable leucine-rich repeat receptor-like protein kinase At1g35710 isoform X1, MDIS1-interacting receptor like kinase 2 isoform X2, cleavage and polyadenylation specificity factor subunit 3-I isoform X2, cleavage and polyadenylation specificity factor subunit 3-I isoform X1, cleavage and polyadenylation specificity factor subunit 3-I isoform…
	Thompson seedless	deletion	12	19666001..19683000	17000	0.388728	0.0170189
	Thompson seedless	deletion	12	20914001..20938000	24000	0.259758	3.59783e-08	100242042	XP_010657966.1	uncharacterized protein LOC100242042
	Thompson seedless	deletion	12	21354001..21620000	266000	0.391584	5.99145e-13	104881036, 104881036, 104881036, 104881036, 104881036, 104881036, 104881036, 104881036, 104881064, 104881064, 109123503, 104881035, 104881062, 109123504, 104881061, 104881060, 104881059, 104881058	XP_019079394.1, XP_019079389.1, XP_019079390.1, XP_019079391.1, XP_010657925.2, XP_010657928.2, XP_019079393.1, XP_019079392.1, XP_019078793.1, XP_019078794.1, XP_019078975.1, XP_010657924.1, XP_010658097.1, XP_019078976.1, XP_010658096.1, XP_010658095.1, XP_010658094.1, XP_010658093.1	disease resistance protein At4g27190 isoform X6, disease resistance protein At4g27190 isoform X1, disease resistance protein At4g27190 isoform X1, disease resistance protein At4g27190 isoform X1, disease resistance protein At4g27190 isoform X2, disease resistance protein At4g27190 isoform X5, disease resistance protein At4g27190 isoform X4, disease resistance protein At4g27190 isoform X3, disease…
	Thompson seedless	deletion	12	21654001..21705000	51000	0.354634	3.12495e-12	104881057	XP_010658092.1	uncharacterized protein LOC104881057
	Thompson seedless	deletion	12	22017001..22024000	7000	0.0392175	0.0394248
	Thompson seedless	deletion	12	22505001..22517000	12000	0	1.3281e-11
	Thompson seedless	deletion	13	178001..184000	6000	0	2.65621e-10
	Thompson seedless	deletion	13	199001..212000	13000	0.00318425	1.22594e-11
	Thompson seedless	deletion	13	422001..429000	7000	0.0424476	0.0050811	109121518, 104881106	XP_019079575.1, XP_010658316.1	putative disease resistance protein At1g50180, uncharacterized protein LOC104881106
	Thompson seedless	deletion	13	911001..921000	10000	0.476271	0.000569855
	Thompson seedless	deletion	13	1115001..1128000	13000	0	1.22594e-11
	Thompson seedless	deletion	13	2395001..2404000	9000	0.0457947	0.00296043
	Thompson seedless	deletion	13	3872001..3876000	4000	0	0.000263118
	Thompson seedless	deletion	13	4091001..4106000	15000	0.424122	2.55142e-06	100259884, 104881158, 100247927	XP_002276823.1, XP_010658655.1, XP_002276771.1	7-deoxyloganetic acid glucosyltransferase, 7-deoxyloganetic acid glucosyltransferase-like, 7-deoxyloganetic acid glucosyltransferase
	Thompson seedless	deletion	13	4592001..4600000	8000	0	1.99216e-11
	Thompson seedless	deletion	13	5899001..5908000	9000	0.188284	0.00221344
	Thompson seedless	deletion	13	7563001..7578000	15000	0.3761	0.0149268	104881183	XP_010658743.1	protein MADS AFFECTING FLOWERING 5-like
	Thompson seedless	deletion	13	9185001..9203000	18000	0.277644	1.57287e-06
	Thompson seedless	deletion	13	9477001..9487000	10000	0.000558766	1.59373e-11
	Thompson seedless	deletion	13	10160001..10179000	19000	0.397275	2.13388e-06
	Thompson seedless	deletion	13	10183001..10197000	14000	0.197733	0.00033481
	Thompson seedless	deletion	13	10471001..10477000	6000	0.370251	0.0197229
	Thompson seedless	deletion	13	10697001..10758000	61000	0.448801	2.61266e-12
	Thompson seedless	deletion	13	10871001..10898000	27000	0.308667	1.9715e-09
	Thompson seedless	deletion	13	10989001..11088000	99000	0.430438	1.60982e-12	100249356, 104881210	XP_002267311.1, XP_010658863.1	40S ribosomal protein S25, uncharacterized protein LOC104881210
	Thompson seedless	deletion	13	12357001..12371000	14000	0.131206	0.00063074
	Thompson seedless	deletion	13	13284001..13295000	11000	0	1.44884e-11
	Thompson seedless	deletion	13	13455001..13471000	16000	0.189825	4.57997e-08
	Thompson seedless	deletion	13	13635001..13656000	21000	0.00981468	7.58917e-12
	Thompson seedless	deletion	13	13712001..13717000	5000	0.00613777	0.000229807
	Thompson seedless	deletion	13	13971001..14190000	219000	0.429056	9.91894e-10	100854266, 100252974, 100252974	XP_019079613.1, XP_002267985.1, XP_019079766.1	LOW QUALITY PROTEIN: uncharacterized protein LOC100854266, transcription factor ORG2 isoform X1, transcription factor ORG2 isoform X2
	Thompson seedless	deletion	13	14359001..14374000	15000	0.191543	4.10119e-09
	Thompson seedless	deletion	13	14425001..14441000	16000	0.434539	0.00197393
	Thompson seedless	deletion	13	14729001..14737000	8000	0.074253	0.0462015
	Thompson seedless	deletion	13	14953001..14968000	15000	0.150996	2.80921e-06
	Thompson seedless	deletion	13	15128001..15149000	21000	0.234622	7.58917e-12	104881230, 104881229	XP_010658919.1, XP_019079614.1	protein FAR1-RELATED SEQUENCE 5-like, uncharacterized protein LOC104881229
	Thompson seedless	deletion	13	16901001..17276000	375000	0.185989	4.24993e-13	100854575, 100854575, 100854575, 100854575, 100854575, 100854575, 100854575, 100854575, 100266062, 104881252, 109123672, 104881240, 104881239, 100852853, 100852853, 100852853, 100852853, 100852853, 100852853, 100852853, 100852853, 100852853, 100852853, 100852853, 100852853, 100852853, 100852853	XP_019080037.1, XP_019080038.1, XP_019080039.1, XP_019080040.1, XP_019080041.1, XP_019080042.1, XP_019080043.1, XP_019080044.1, XP_019079618.1, XP_010659044.1, XP_019079619.1, XP_019079620.1, XP_019079621.1, XP_010658966.1, XP_010658973.1, XP_010658975.1, XP_010658979.1, XP_019079925.1, XP_019079926.1, XP_019079927.1, XP_019079928.1, XP_019079929.1, XP_019079930.1, XP_019079931.1, XP_019079932.1,…	putative disease resistance RPP13-like protein 1, putative disease resistance RPP13-like protein 1, putative disease resistance RPP13-like protein 1, putative disease resistance RPP13-like protein 1, putative disease resistance RPP13-like protein 1, putative disease resistance RPP13-like protein 1, putative disease resistance RPP13-like protein 1, putative disease resistance RPP13-like protein 1,…
	Thompson seedless	deletion	13	17284001..17518000	234000	0.286458	6.81079e-13	104881237, 104881237, 104881237, 104881237, 104881237, 104881237, 104881237, 104881237, 104881237, 104881237, 104881237, 104881237, 104881237, 104881237, 104881237, 104881237, 104881237, 104881237, 104881249, 104881248, 100243374, 100243374, 100243374, 100243374, 100243374, 100243374, 100243374, 100243374, 100243374, 100243374, 100243374, 100243374, 100243374, 100243374, 100243374, 100243374, 100…	XP_019079938.1, XP_010658947.1, XP_010658948.1, XP_010658949.1, XP_010658950.1, XP_010658952.1, XP_010658953.1, XP_010658954.1, XP_010658955.1, XP_010658956.1, XP_010658957.1, XP_010658958.1, XP_010658960.1, XP_010658961.1, XP_010658964.2, XP_019079935.1, XP_019079936.1, XP_019079937.1, XP_010659040.1, XP_010659039.1, XP_019079491.1, XP_019079492.1, XP_019079493.1, XP_019079494.1, XP_019079495.1,…	putative disease resistance protein At3g14460 isoform X2, putative disease resistance protein At3g14460 isoform X1, putative disease resistance protein At3g14460 isoform X1, putative disease resistance protein At3g14460 isoform X1, putative disease resistance protein At3g14460 isoform X1, putative disease resistance protein At3g14460 isoform X1, putative disease resistance protein At3g14460 isofo…
	Thompson seedless	deletion	13	17555001..17897000	342000	0.299612	4.66002e-13	109123673, 100855275, 100855275, 100260928, 109123674, 100267759, 100253935, 100253935, 100253935, 100253935, 100253935, 100253935, 100253935, 100253935, 100253935, 100253935, 100253935, 100253935, 100253935	XP_019079623.1, XP_010658934.1, XP_003633516.1, XP_003633511.1, XP_019079625.1, XP_019080134.1, XP_002270668.2, XP_010658933.1, XP_019080157.1, XP_019080158.1, XP_019080159.1, XP_019080160.1, XP_019080161.1, XP_019080162.1, XP_019080163.1, XP_019080164.1, XP_019080165.1, XP_019080166.1, XP_019080167.1	molybdopterin synthase catalytic subunit-like, cinnamoyl-CoA reductase 1 isoform X2, cinnamoyl-CoA reductase 1 isoform X1, putative disease resistance RPP13-like protein 1, uncharacterized protein LOC109123674, cinnamoyl-CoA reductase 1-like, putative disease resistance RPP13-like protein 1, putative disease resistance RPP13-like protein 1, putative disease resistance RPP13-like protein 1, putati…
	Thompson seedless	deletion	13	18157001..18179000	22000	0.409087	9.84409e-05	100262596, 100262596, 100262596	XP_010658924.1, XP_010658923.1, XP_010658925.1	uncharacterized protein LOC100262596 isoform X2, uncharacterized protein LOC100262596 isoform X1, uncharacterized protein LOC100262596 isoform X3
	Thompson seedless	deletion	13	19263001..19271000	8000	0.240743	0.0255071
	Thompson seedless	deletion	13	19321001..19370000	49000	0.00210665	3.2525e-12
	Thompson seedless	deletion	13	20106001..20130000	24000	0.0535104	6.64052e-12
	Thompson seedless	deletion	13	20229001..20339000	110000	0.497666	1.44884e-12	104881281, 109123681, 109123682, 100254936, 104881282, 109123683, 100244656, 100244656, 100852683, 100266976, 100266976, 100266976, 100266976, 100266976, 100266976, 100266976, 100266976, 100266976, 100266976, 100266976, 100266976, 100266976, 100266976, 100266976, 100266976, 104881283	XP_010659184.2, XP_019079635.1, XP_019079636.1, XP_019079637.1, XP_010659187.1, XP_019079638.1, XP_010659150.2, XP_010659152.2, XP_010659188.2, XP_010659137.1, XP_010659138.1, XP_010659140.1, XP_010659141.1, XP_010659142.1, XP_010659143.1, XP_010659144.1, XP_010659145.1, XP_010659146.1, XP_010659147.1, XP_010659148.1, XP_010659149.1, XP_019079729.1, XP_019079730.1, XP_019079731.1, XP_019079732.1,…	putative disease resistance RPP13-like protein 1, putative disease resistance protein RGA3, putative disease resistance RPP13-like protein 1, putative disease resistance RPP13-like protein 1, uncharacterized protein LOC104881282, putative disease resistance protein At3g14460, putative disease resistance protein At3g14460, putative disease resistance protein At3g14460, uncharacterized protein LOC1…
	Thompson seedless	deletion	13	20523001..20550000	27000	0.327066	8.30815e-07	100258335, 100258335, 109123747, 100258335, 109123748	XP_002269723.3, XP_010659173.1, XP_019079983.1, XP_019079982.1, XP_019079984.1	DNA-directed RNA polymerase V subunit 5C isoform X2, DNA-directed RNA polymerase V subunit 5C isoform X3, putative disease resistance RPP13-like protein 1, putative disease resistance protein At3g14460 isoform X1, uncharacterized protein LOC109123748
	Thompson seedless	deletion	13	20921001..20933000	12000	0.30675	7.66645e-05	100241499	XP_019079649.1	disease resistance protein RGA2-like
	Thompson seedless	deletion	13	21091001..21103000	12000	0.473478	0.01457	100243138, 100243138, 100243138	XP_019079726.1, XP_019079727.1, XP_019079728.1	putative disease resistance RPP13-like protein 1 isoform X1, putative disease resistance RPP13-like protein 1 isoform X1, putative disease resistance RPP13-like protein 1 isoform X1
	Thompson seedless	deletion	13	21389001..21415000	26000	0.457792	1.87508e-08	104881341	XP_010659540.2	uncharacterized protein LOC104881341
	Thompson seedless	deletion	13	21806001..21820000	14000	0.189563	0.00273614
	Thompson seedless	deletion	13	22124001..22259000	135000	0.459293	1.18054e-12	104881334, 104881320, 109123692, 104881316, 109123750	XP_019079659.1, XP_019079660.1, XP_019079661.1, XP_019079988.1, XP_019079990.1	protein FAR1-RELATED SEQUENCE 5-like, ubiquitin-like-specific protease 1A, uncharacterized protein LOC109123692, probable disease resistance protein At1g58602 isoform X1, uncharacterized protein LOC109123750
	Thompson seedless	deletion	13	22427001..22438000	11000	0.121468	8.68624e-05
	Thompson seedless	deletion	13	22717001..22731000	14000	0.0504241	2.4384e-08
	Thompson seedless	deletion	13	23375001..23386000	11000	0	1.44884e-11
	Thompson seedless	deletion	13	23680001..23716000	36000	0.306945	4.42701e-12	109123723, 109123723, 109123723	XP_019079803.1, XP_019079801.1, XP_019079802.1	putative disease resistance RPP13-like protein 1 isoform X2, putative disease resistance RPP13-like protein 1 isoform X1, putative disease resistance RPP13-like protein 1 isoform X1
	Thompson seedless	deletion	13	23831001..23842000	11000	0.0712969	0.000236857
	Thompson seedless	deletion	13	24116001..24144000	28000	0.461511	2.51004e-05
	Thompson seedless	deletion	14	377001..386000	9000	0.11163	0.0169904
	Thompson seedless	deletion	14	2525001..2553000	28000	0.0176473	5.69188e-12
	Thompson seedless	deletion	14	2569001..2594000	25000	0.193089	4.99282e-08
	Thompson seedless	deletion	14	3177001..3206000	29000	0.436659	1.15408e-10	100240807, 100251041, 100256198	XP_019080468.1, XP_019080467.1, XP_002284624.1	germin-like protein subfamily 1 member 7, germin-like protein subfamily 1 member 7, germin-like protein subfamily 1 member 7
	Thompson seedless	deletion	14	3620001..3760000	140000	0.338955	1.13838e-12	104881449	XP_010660085.2	uncharacterized protein LOC104881449
	Thompson seedless	deletion	14	4410001..4435000	25000	0.495965	0.000799001
	Thompson seedless	deletion	14	4623001..4725000	102000	0.402373	1.56248e-12	100263993, 100263993, 100263993, 100246934, 104881454, 100262302, 100262302, 104881437, 104881437	XP_019080312.1, XP_019080311.1, XP_019080310.1, XP_010660097.1, XP_010660096.1, XP_019080815.1, XP_019080814.1, XP_010660007.1, XP_010660008.1	protein BONZAI 3 isoform X3, protein BONZAI 3 isoform X2, protein BONZAI 3 isoform X1, methionine--tRNA ligase, cytoplasmic, probable disease resistance protein At4g14610, protein BONZAI 3 isoform X2, protein BONZAI 3 isoform X1, uncharacterized protein LOC104881437, uncharacterized protein LOC104881437
	Thompson seedless	deletion	14	4898001..4912000	14000	0	1.13838e-11
	Thompson seedless	deletion	14	4977001..4990000	13000	0.466685	0.0177158
	Thompson seedless	deletion	14	5520001..5535000	15000	0.200176	0.000665129
	Thompson seedless	deletion	14	5708001..5727000	19000	0.0100047	8.38803e-12
	Thompson seedless	deletion	14	7022001..7130000	108000	0.306992	1.47567e-12	100247019, 100243526, 100243526, 100243526, 100245125, 100245125	XP_010659885.1, XP_002278850.1, XP_019080684.1, XP_002273776.1, XP_002273839.2, XP_010659883.1	perakine reductase, perakine reductase isoform X1, probable aldo-keto reductase 1 isoform X2, probable aldo-keto reductase 1 isoform X3, probable aldo-keto reductase 1 isoform X2, probable aldo-keto reductase 1 isoform X1
	Thompson seedless	deletion	14	7498001..7509000	11000	0.0397459	2.74182e-05
	Thompson seedless	deletion	14	7716001..7727000	11000	0.0415881	1.24823e-06
	Thompson seedless	deletion	14	7794001..7831000	37000	0.32503	1.07684e-10
	Thompson seedless	deletion	14	7864001..7888000	24000	0.208291	6.64052e-12
	Thompson seedless	deletion	14	8148001..8244000	96000	0.373866	1.66013e-12	104881483, 104881482, 104881480, 104881479	XP_019080373.1, XP_010660155.2, XP_019080374.1, XP_010660152.2	serine/threonine-protein phosphatase 7 long form homolog, uncharacterized protein LOC104881482, uncharacterized protein LOC104881480, protein ACCELERATED CELL DEATH 6-like
	Thompson seedless	deletion	14	8904001..8946000	42000	0.411113	3.79458e-12
	Thompson seedless	deletion	14	9441001..9589000	148000	0.499223	1.07684e-12	104881528, 104881508, 100246029, 109123844, 109123925, 109123924, 104881507, 104881507	XP_010660272.1, XP_019080630.1, XP_019080606.1, XP_019080378.1, XP_019080608.1, XP_019080605.1, XP_010660241.2, XP_019080607.1	probable disease resistance protein At4g27220, uncharacterized protein LOC104881508, probable disease resistance protein At4g27220, uncharacterized protein LOC109123844, uncharacterized protein LOC109123925, disease resistance protein At4g27190-like, probable disease resistance protein At1g61310 isoform X1, probable disease resistance protein At4g27220 isoform X2
	Thompson seedless	deletion	14	9600001..9707000	107000	0.402419	1.48946e-12	100266513, 104881526	XP_002264034.2, XP_010660269.1	cytochrome P450 89A2, probable disease resistance protein At4g33300
	Thompson seedless	deletion	14	9770001..9783000	13000	0.408474	0.0116737	104881504, 104881504	XP_010660237.2, XP_010660238.2	disease resistance protein At4g27190-like isoform X2, uncharacterized protein LOC104881504 isoform X1
	Thompson seedless	deletion	14	9804001..9837000	33000	0.445171	7.41725e-07	104881503, 104881503, 104881503, 104881503, 104881503, 104881503, 104881503, 104881503, 104881503, 104881503	XP_019080774.1, XP_019080775.1, XP_019080776.1, XP_019080777.1, XP_019080778.1, XP_019080779.1, XP_019080781.1, XP_019080782.1, XP_019080783.1, XP_019080784.1	probable disease resistance protein At4g27220 isoform X1, probable disease resistance protein At4g27220 isoform X1, probable disease resistance protein At4g27220 isoform X1, probable disease resistance protein At4g27220 isoform X1, probable disease resistance protein At4g27220 isoform X1, probable disease resistance protein At4g27220 isoform X1, probable disease resistance protein At4g27220 isofo…
	Thompson seedless	deletion	14	10570001..10607000	37000	0.392157	6.20261e-10
	Thompson seedless	deletion	14	11177001..11204000	27000	0.152881	1.82983e-10
	Thompson seedless	deletion	14	11226001..11237000	11000	0.136042	0.00348741
	Thompson seedless	deletion	14	12499001..12511000	12000	0.14378	0.0193012
	Thompson seedless	deletion	14	12979001..12992000	13000	0.00216548	1.22594e-11
	Thompson seedless	deletion	14	13026001..13030000	4000	0	0.000263118
	Thompson seedless	deletion	14	14140001..14155000	15000	0.0331538	3.66557e-09
	Thompson seedless	deletion	14	14928001..14935000	7000	0	2.27675e-11
	Thompson seedless	deletion	14	15187001..15211000	24000	0.288739	9.29673e-11
	Thompson seedless	deletion	14	15551001..15568000	17000	0.424991	0.00211344
	Thompson seedless	deletion	14	15576001..15612000	36000	0.0597829	4.42701e-12
	Thompson seedless	deletion	14	16241001..16251000	10000	0.392114	0.00383147
	Thompson seedless	deletion	14	16347001..16353000	6000	0.0176148	0.000141696
	Thompson seedless	deletion	14	16374001..16408000	34000	0.400773	1.4666e-07
	Thompson seedless	deletion	14	16448001..16485000	37000	0.328526	4.30737e-12
	Thompson seedless	deletion	14	16890001..17054000	164000	0.429848	9.71784e-13
	Thompson seedless	deletion	14	17102001..17118000	16000	0.0933813	6.20652e-05
	Thompson seedless	deletion	14	18194001..18208000	14000	0.405021	0.019063
	Thompson seedless	deletion	14	18274001..18289000	15000	0.332992	0.001547	100253581, 100253581, 100253581, 100245087	XP_002271101.1, XP_019080590.1, XP_019080591.1, XP_010660344.1	uncharacterized protein LOC100253581 isoform X1, uncharacterized protein LOC100253581 isoform X1, uncharacterized protein LOC100253581 isoform X2, uncharacterized protein LOC100245087
	Thompson seedless	deletion	14	19202001..19234000	32000	0.444255	2.90158e-08	104881598, 104881558	XP_010660478.1, XP_019080473.1	protein FAR1-RELATED SEQUENCE 5-like, uncharacterized protein LOC104881558
	Thompson seedless	deletion	14	19895001..19911000	16000	0.00434444	9.96078e-12
	Thompson seedless	deletion	14	20147001..20169000	22000	0.299522	3.56978e-06
	Thompson seedless	deletion	14	20443001..20456000	13000	0.460085	0.000145914
	Thompson seedless	deletion	14	20483001..20491000	8000	0.00203884	1.99216e-11
	Thompson seedless	deletion	14	20537001..20549000	12000	0.444631	0.00115284
	Thompson seedless	deletion	14	22312001..22327000	15000	0.347056	0.0014984
	Thompson seedless	deletion	14	22811001..22822000	11000	0	1.44884e-11
	Thompson seedless	deletion	14	23499001..23507000	8000	0.0223239	9.51553e-05
	Thompson seedless	deletion	14	23535001..23550000	15000	0.457151	0.00350486
	Thompson seedless	deletion	14	23751001..23778000	27000	0.154049	1.18054e-11	100853107	XP_010660595.1	receptor-like protein kinase FERONIA
	Thompson seedless	deletion	14	24130001..24136000	6000	0.0146983	0.00212242
	Thompson seedless	deletion	14	25899001..25910000	11000	0.264886	0.000194098	100245521, 100245521	XP_019080895.1, XP_019080894.1	LRR receptor-like serine/threonine-protein kinase FLS2 isoform X2, probable leucine-rich repeat receptor-like protein kinase At1g35710 isoform X1
	Thompson seedless	deletion	14	27587001..27599000	12000	0.0968152	0.00301852
	Thompson seedless	deletion	14	29003001..29011000	8000	0.257012	0.0058357
	Thompson seedless	deletion	14	29876001..29892000	16000	0.191771	0.00540894
	Thompson seedless	deletion	15	695001..716000	21000	0.433935	0.000155904
	Thompson seedless	deletion	15	2167001..2186000	19000	0.0103298	8.38803e-12
	Thompson seedless	deletion	15	2245001..2280000	35000	0	4.5535e-12
	Thompson seedless	deletion	15	2364001..2381000	17000	0.493457	8.94361e-09
	Thompson seedless	deletion	15	3103001..3111000	8000	0	1.99216e-11
	Thompson seedless	deletion	15	4037001..4042000	5000	0.00840405	0.00568609
	Thompson seedless	deletion	15	4435001..4452000	17000	0.168008	0.0105006
	Thompson seedless	deletion	15	4481001..4521000	40000	0.420577	1.67341e-10
	Thompson seedless	deletion	15	4549001..4553000	4000	0	0.000263118
	Thompson seedless	deletion	15	4594001..4631000	37000	0.273572	4.30737e-12
	Thompson seedless	deletion	15	5089001..5178000	89000	0.375658	1.7907e-12	104881757	XP_019081138.1	uncharacterized protein LOC104881757
	Thompson seedless	deletion	15	5619001..5623000	4000	0	0.000263118
	Thompson seedless	deletion	15	5919001..5996000	77000	0.455157	2.06977e-12	104881770, 109124031, 100258927	XP_010661279.1, XP_019081078.1, XP_003633889.1	uncharacterized protein LOC104881770, uncharacterized protein LOC109124031, probable disease resistance protein RF9
	Thompson seedless	deletion	15	6025001..6052000	27000	0.454733	9.61666e-07	109124032, 100257205	XP_019081080.1, XP_010661280.1	uncharacterized protein LOC109124032, putative disease resistance RPP13-like protein 3
	Thompson seedless	deletion	15	6091001..6155000	64000	0.47478	2.4902e-12	104881772, 100265340	XP_010661283.1, XP_019081020.1	uncharacterized protein LOC104881772, putative disease resistance protein At1g50180
	Thompson seedless	deletion	15	6450001..6454000	4000	0	0.000263118
	Thompson seedless	deletion	15	6731001..6765000	34000	0.471189	3.2812e-11
	Thompson seedless	deletion	15	7202001..7247000	45000	0.148993	3.54161e-12
	Thompson seedless	deletion	15	7828001..7839000	11000	0.0614864	6.62806e-05
	Thompson seedless	deletion	15	8902001..8938000	36000	0.260578	4.42701e-12
	Thompson seedless	deletion	15	9075001..9090000	15000	0.134307	0.000811813
	Thompson seedless	deletion	15	9770001..9786000	16000	0.197636	0.000233705
	Thompson seedless	deletion	15	9967001..9978000	11000	0.498392	0.00197467
	Thompson seedless	deletion	15	10204001..10220000	16000	0.447998	0.0184882	104881840	XP_010661469.1	protein LYK5-like
	Thompson seedless	deletion	15	10296001..10316000	20000	0.450354	5.27877e-05	104881838, 109124039	XP_010661467.1, XP_019081092.1	probable protein arginine N-methyltransferase 1, uncharacterized protein LOC109124039
	Thompson seedless	deletion	15	10421001..10436000	15000	0.413894	2.51821e-05
	Thompson seedless	deletion	15	10551001..10572000	21000	0.442145	0.0423992
	Thompson seedless	deletion	15	11146001..11159000	13000	0.448894	8.52636e-05
	Thompson seedless	deletion	15	11225001..11234000	9000	0	1.77081e-11
	Thompson seedless	deletion	15	12165001..12170000	5000	0	2.53912e-07
	Thompson seedless	deletion	15	12298001..12332000	34000	0.489403	0.0323744	104881834, 104881833, 109124012, 109124012, 100256428, 100256428	XP_010661461.1, XP_010661460.1, XP_019081047.1, XP_019081048.1, XP_019081012.1, XP_010661393.1	protein FAR1-RELATED SEQUENCE 5-like, protein FAR1-RELATED SEQUENCE 5-like, serine/threonine-protein phosphatase 7 long form homolog isoform X1, uncharacterized protein LOC109124012 isoform X2, pentatricopeptide repeat-containing protein At2g44880 isoform X1, pentatricopeptide repeat-containing protein At2g44880 isoform X2
	Thompson seedless	deletion	15	12681001..12695000	14000	0.257158	0.00814933
	Thompson seedless	deletion	15	12706001..12722000	16000	0.17135	1.79281e-05	104881829	XP_010661456.1	epidermis-specific secreted glycoprotein EP1-like
	Thompson seedless	deletion	15	13201001..13214000	13000	0.00661554	1.22594e-11
	Thompson seedless	deletion	15	14134001..14141000	7000	0.00635483	5.96167e-07
	Thompson seedless	deletion	15	14817001..14837000	20000	0.362915	5.49038e-08
	Thompson seedless	deletion	15	16279001..16291000	12000	0.255224	0.02075
	Thompson seedless	deletion	15	16752001..16763000	11000	0.0977983	0.0139883
	Thompson seedless	deletion	15	17449001..17461000	12000	0.474332	0.0272966	109124093	XP_019081276.1	uncharacterized protein LOC109124093
	Thompson seedless	deletion	15	17732001..17748000	16000	0.241351	2.72251e-06	104881962	XP_019080952.1	probable F-box protein At3g61730
	Thompson seedless	deletion	15	17757001..17964000	207000	0.411856	7.69916e-13	104881958, 104877286, 104881932, 104881957, 104881956	XP_010662006.2, XP_010662005.1, XP_019080958.1, XP_010662004.2, XP_010662003.1	putative B3 domain-containing protein At3g49610, putative B3 domain-containing protein At3g49610, G-type lectin S-receptor-like serine/threonine-protein kinase At1g61370, putative B3 domain-containing protein At3g49610, putative B3 domain-containing protein At3g49610
	Thompson seedless	deletion	15	18251001..18267000	16000	0.25696	4.99326e-06
	Thompson seedless	deletion	15	18740001..18751000	11000	0	1.44884e-11
	Thompson seedless	deletion	15	18848001..18859000	11000	0.0344643	6.35081e-06
	Thompson seedless	deletion	15	19460001..19501000	41000	0.386018	3.72356e-06	104881948, 100267106	XP_010661993.1, XP_010661781.1	uncharacterized protein LOC104881948, probable disease resistance protein At1g58390
	Thompson seedless	deletion	15	19503001..19516000	13000	0.457541	3.37884e-05	100267106, 104881947	XP_010661781.1, XP_010661992.2	probable disease resistance protein At1g58390, putative disease resistance protein At1g50180
	Thompson seedless	deletion	15	19827001..19845000	18000	0.313901	1.69058e-05
	Thompson seedless	deletion	15	19888001..19943000	55000	0.486418	2.89768e-12	109124054, 104881944, 104881943	XP_019081136.1, XP_010661988.1, XP_010661987.1	putative UPF0481 protein At3g02645, UPF0481 protein At3g47200-like, putative UPF0481 protein At3g02645
	Thompson seedless	deletion	16	410001..425000	15000	0.48763	0.0240041
	Thompson seedless	deletion	16	482001..489000	7000	0.0249887	2.2966e-05	100251115	XP_019081446.1	cytochrome P450 89A2-like
	Thompson seedless	deletion	16	525001..538000	13000	0.261928	0.0367485	100259640	XP_002266900.1	probable glutathione S-transferase
	Thompson seedless	deletion	16	780001..835000	55000	0.341433	2.89768e-12	100254497, 100261362	XP_002269538.2, XP_010662076.1	probable carotenoid cleavage dioxygenase 4, chloroplastic, probable inactive shikimate kinase like 1, chloroplastic
	Thompson seedless	deletion	16	929001..939000	10000	0.0185126	1.35865e-07	100245976	XP_010662087.1	origin of replication complex subunit 3
	Thompson seedless	deletion	16	1232001..1241000	9000	0.184683	0.0434393
	Thompson seedless	deletion	16	1413001..1419000	6000	0.0185071	0.0068403
	Thompson seedless	deletion	16	1428001..1453000	25000	0.39349	1.49173e-09	104881998	XP_010662177.1	trichome differentiation protein GL1
	Thompson seedless	deletion	16	1585001..1591000	6000	0	2.65621e-10
	Thompson seedless	deletion	16	1624001..1657000	33000	0.289748	6.18172e-10	104882004	XP_019081454.1	trichome differentiation protein GL1-like
	Thompson seedless	deletion	16	1835001..1873000	38000	0.00113671	4.19401e-12
	Thompson seedless	deletion	16	2033001..2058000	25000	0.330542	1.89462e-07
	Thompson seedless	deletion	16	2457001..2476000	19000	0.166589	5.20058e-10
	Thompson seedless	deletion	16	3156001..3169000	13000	0	1.22594e-11
	Thompson seedless	deletion	16	3306001..3319000	13000	0.435338	0.0267036
	Thompson seedless	deletion	16	3497001..3651000	154000	0.395356	1.03489e-12	100260809, 100260809, 100257357, 109124148	XP_019081358.1, XP_019081359.1, XP_002264584.1, XP_019081460.1	uncharacterized protein LOC100260809, uncharacterized protein LOC100260809, 50S ribosomal protein L35, chloroplastic, uncharacterized protein LOC109124148
	Thompson seedless	deletion	16	4542001..4565000	23000	0.417177	0.000100705	109124206	XP_019081557.1	uncharacterized protein LOC109124206
	Thompson seedless	deletion	16	4651001..4667000	16000	0.178553	0.000681521
	Thompson seedless	deletion	16	4774001..4783000	9000	0.0783457	0.0047168
	Thompson seedless	deletion	16	5643001..5652000	9000	0.0601268	0.000122934
	Thompson seedless	deletion	16	6436001..6456000	20000	0.296306	1.23338e-07
	Thompson seedless	deletion	16	6677001..6693000	16000	0.355662	1.15874e-05	100242632, 100264915	XP_002281813.1, XP_002281871.1	ethylene-responsive transcription factor ERF105, ethylene-responsive transcription factor ERF105
	Thompson seedless	deletion	16	6760001..6847000	87000	0.290874	1.83187e-12	100251013	XP_010662304.1	ethylene-responsive transcription factor 5
	Thompson seedless	deletion	16	7048001..7058000	10000	0.441928	0.0211687
	Thompson seedless	deletion	16	7200001..7902000	702000	0.483382	2.27026e-13	104882074, 104882076, 104882077, 104882081, 109124156, 104882082, 100265974, 100268108, 100247587	XP_019081473.1, XP_019081474.1, XP_019081475.1, XP_019081476.1, XP_019081477.1, XP_019081478.1, XP_019081479.1, XP_019081480.1, XP_019081481.1	uncharacterized protein LOC104882074, rust resistance kinase Lr10-like, rust resistance kinase Lr10-like, rust resistance kinase Lr10-like, LEAF RUST 10 DISEASE-RESISTANCE LOCUS RECEPTOR-LIKE PROTEIN KINASE-like 1.2, LEAF RUST 10 DISEASE-RESISTANCE LOCUS RECEPTOR-LIKE PROTEIN KINASE-like 2.1, rust resistance kinase Lr10-like, rust resistance kinase Lr10-like, rust resistance kinase Lr10-like
	Thompson seedless	deletion	16	7925001..7947000	22000	0.449585	1.49593e-08	109124160	XP_019081484.1	rust resistance kinase Lr10-like
	Thompson seedless	deletion	16	8040001..8071000	31000	0.457937	3.74577e-07
	Thompson seedless	deletion	16	8377001..8396000	19000	0.136141	4.53792e-09	104882089, 104882090	XP_010662322.1, XP_010662323.1	transcription factor MYB76-like, myb-related protein Zm1
	Thompson seedless	deletion	16	8398001..8410000	12000	0.271509	0.000754407	104882091	XP_010662324.1	transcription factor MYB46-like
	Thompson seedless	deletion	16	8442001..8459000	17000	0.481133	0.00446469
	Thompson seedless	deletion	16	8500001..8574000	74000	0.3597	2.15368e-12
	Thompson seedless	deletion	16	8664001..8680000	16000	0.111043	5.77725e-10
	Thompson seedless	deletion	16	9092001..9159000	67000	0.306125	2.37869e-12	100244014	XP_019081849.1	putative kinase-like protein TMKL1
	Thompson seedless	deletion	16	9668001..9678000	10000	0.231227	0.0499373
	Thompson seedless	deletion	16	9691001..9938000	247000	0.47446	6.45233e-13	109124166, 109124167	XP_019081486.1, XP_019081488.1	structural maintenance of chromosomes protein 6B, uncharacterized protein LOC109124167
	Thompson seedless	deletion	16	11718001..11729000	11000	0.0415943	8.69305e-11
	Thompson seedless	deletion	16	13003001..13042000	39000	0.00444399	4.08647e-12
	Thompson seedless	deletion	16	13264001..13303000	39000	0.322033	1.44661e-09	104882132	XP_010662465.1	hydroxymethylglutaryl-CoA synthase
	Thompson seedless	deletion	16	13430001..13448000	18000	0.325519	1.21391e-06
	Thompson seedless	deletion	16	13475001..13608000	133000	0.459501	1.19829e-12	109124177, 100266899, 109124178, 109124179, 104882127	XP_019081502.1, XP_019081503.1, XP_019081504.1, XP_019081505.1, XP_010662460.1	uncharacterized protein LOC109124177, 7-ethoxycoumarin O-deethylase, cytochrome P450 76A1-like, 7-ethoxycoumarin O-deethylase-like, flavonoid 3'-monooxygenase
	Thompson seedless	deletion	16	13744001..13755000	11000	0.161609	0.000140168
	Thompson seedless	deletion	16	14069001..14099000	30000	0.486726	3.45307e-10
	Thompson seedless	deletion	16	14497001..14527000	30000	0.231271	5.31242e-12	100263402	XP_002269624.1	CDGSH iron-sulfur domain-containing protein NEET
	Thompson seedless	deletion	16	14595001..14620000	25000	0.408383	1.23565e-07	109124181	XP_019081509.1	uncharacterized protein LOC109124181
	Thompson seedless	deletion	16	15098001..15480000	382000	0.43312	4.17206e-13	100854483, 100243906, 100248908, 100254001, 109124182, 109124210, 100254982, 100249257, 100853805, 104882169, 100267263, 104882168, 100258717, 100853663, 104882167, 104882166, 109124183, 109124184, 100257525	XP_010662449.1, XP_019081442.1, XP_002264496.1, XP_002264451.1, XP_019081512.1, XP_019081574.1, XP_002267605.1, XP_002267455.1, XP_010662562.1, XP_010662560.1, XP_010662545.1, XP_010662559.1, XP_002268509.1, XP_010662558.1, XP_010662557.1, XP_010662556.1, XP_019081513.1, XP_019081514.1, XP_019081399.1	carboxylesterase 1-like, cucumisin, cucumisin, peroxidase 66, uncharacterized protein LOC109124182, uncharacterized protein LOC109124210, carboxylesterase 1-like, probable carboxylesterase 120, cucumisin, uncharacterized protein LOC104882169, cucumisin, subtilisin-like protease SBT4.6, peroxidase 66, uncharacterized protein LOC100853663, transcription factor TCP9-like, putative F-box protein At5g…
	Thompson seedless	deletion	16	15529001..15535000	6000	0.0263444	0.0414749
	Thompson seedless	deletion	16	16076001..16080000	4000	0.00384152	0.0294789
	Thompson seedless	deletion	16	16247001..16258000	11000	0.497261	9.813e-07	109124132, 109124187	XP_019081433.1, XP_019081521.1	stilbene synthase 3-like, stilbene synthase 1-like
	Thompson seedless	deletion	16	16300001..16312000	12000	0	1.3281e-11
	Thompson seedless	deletion	16	16413001..16423000	10000	0.0657994	0.0039681	100853526	XP_003634070.1	stilbene synthase 4-like
	Thompson seedless	deletion	16	16596001..16606000	10000	0.0637369	0.000431213
	Thompson seedless	deletion	16	16617001..16675000	58000	0.418605	2.7478e-12	100246283, 100251425, 104877274, 100261661, 100266849, 100244710, 100852886	XP_010662500.1, XP_019081522.1, XP_010662499.1, XP_002263881.1, XP_002263807.1, XP_019081523.1, XP_003634063.1	stilbene synthase 5, stilbene synthase 1-like, stilbene synthase 1, stilbene synthase 1, stilbene synthase 6, stilbene synthase 1-like, stilbene synthase 1
	Thompson seedless	deletion	16	16994001..17026000	32000	0.471413	5.88682e-09	100250543, 100250543, 100245414, 100245414, 100267733, 100267733, 100257448, 104882202, 104882202	XP_002268245.1, XP_010662756.1, XP_010662758.1, XP_010662757.1, XP_010662759.1, XP_002268320.3, XP_010662760.1, XP_010662754.1, XP_010662755.1	O-glucosyltransferase rumi homolog isoform X1, O-glucosyltransferase rumi homolog isoform X2, receptor-like protein 12 isoform X2, receptor-like protein 12 isoform X1, LRR receptor-like serine/threonine-protein kinase GSO1 isoform X1, LRR receptor-like serine/threonine-protein kinase GSO1 isoform X2, LRR receptor-like serine/threonine-protein kinase FLS2, probable LRR receptor-like serine/threoni…
	Thompson seedless	deletion	16	17116001..17129000	13000	0.344727	0.000270631
	Thompson seedless	deletion	16	17429001..17491000	62000	0.268869	2.57052e-12	100254872, 100853992, 100853992, 100853992, 100244601, 100261731	XP_002268246.2, XP_010662735.1, XP_010662736.1, XP_003634103.1, XP_010662800.1, XP_010662799.1	probable LRR receptor-like serine/threonine-protein kinase At4g36180, tripeptidyl-peptidase 2 isoform X1, tripeptidyl-peptidase 2 isoform X3, tripeptidyl-peptidase 2 isoform X2, LRR receptor-like serine/threonine-protein kinase GSO2, receptor-like protein 12
	Thompson seedless	deletion	16	17495001..17504000	9000	0.163922	0.0458405
	Thompson seedless	deletion	16	18185001..18246000	61000	0.306149	2.61266e-12	104882218, 104882189, 104882189, 100252438, 100242184, 104882188	XP_010662795.1, XP_010662677.1, XP_019081423.1, XP_019081422.1, XP_010662676.1, XP_019081571.1	uncharacterized protein LOC104882218, uncharacterized protein LOC104882189 isoform X2, NF-kappa-B inhibitor cactus-like isoform X1, ankyrin repeat-containing protein ITN1, protein ACCELERATED CELL DEATH 6-like, ankyrin repeat-containing protein ITN1
	Thompson seedless	deletion	16	18454001..18485000	31000	0.321898	5.14105e-12	109124267, 100256100, 100262982, 100266422, 100266422, 100266422	XP_019081828.1, XP_010662668.1, XP_002274689.1, XP_010662666.1, XP_019081725.1, XP_010662667.1	probable LRR receptor-like serine/threonine-protein kinase At4g36180, leucine-rich repeat receptor-like protein kinase PXL1, receptor-like protein 12, trafficking protein particle complex subunit 1 isoform X1, trafficking protein particle complex subunit 1 isoform X1, trafficking protein particle complex subunit 1 isoform X2
	Thompson seedless	deletion	16	18990001..19027000	37000	0.258726	4.30737e-12	100853070, 100260469, 109124192	XP_003634115.2, XP_010662781.1, XP_019081534.1	rust resistance kinase Lr10-like, LEAF RUST 10 DISEASE-RESISTANCE LOCUS RECEPTOR-LIKE PROTEIN KINASE-like 2.3, receptor like protein 30-like
	Thompson seedless	deletion	16	20361001..20475000	114000	0.252038	1.398e-12	100247971, 100247971, 100854842, 104882238, 100243072, 109124196	XP_019081640.1, XP_010662826.1, XP_010662831.1, XP_010662842.1, XP_010662832.1, XP_019081542.1	LEAF RUST 10 DISEASE-RESISTANCE LOCUS RECEPTOR-LIKE PROTEIN KINASE-like 2.4 isoform X2, LEAF RUST 10 DISEASE-RESISTANCE LOCUS RECEPTOR-LIKE PROTEIN KINASE-like 2.1 isoform X1, rust resistance kinase Lr10-like, pentatricopeptide repeat-containing protein At3g49170, chloroplastic-like, rust resistance kinase Lr10-like, LEAF RUST 10 DISEASE-RESISTANCE LOCUS RECEPTOR-LIKE PROTEIN KINASE-like 1.2
	Thompson seedless	deletion	16	20714001..20721000	7000	0.0235162	0.000185243
	Thompson seedless	deletion	17	2001..8000	6000	0	2.65621e-10
	Thompson seedless	deletion	17	619001..628000	9000	0.00343309	1.77081e-11
	Thompson seedless	deletion	17	1591001..1597000	6000	0.000898667	1.69997e-09
	Thompson seedless	deletion	17	1933001..1962000	29000	0.153479	5.4956e-12
	Thompson seedless	deletion	17	2170001..2180000	10000	0.323614	0.000912909
	Thompson seedless	deletion	17	2428001..2438000	10000	0	1.59373e-11
	Thompson seedless	deletion	17	2622001..2646000	24000	0.00652086	6.64052e-12
	Thompson seedless	deletion	17	2931001..2938000	7000	0.0456109	0.0107796
	Thompson seedless	deletion	17	3814001..3828000	14000	0.243919	1.5607e-05
	Thompson seedless	deletion	17	4097001..4123000	26000	0.00593564	6.12971e-12
	Thompson seedless	deletion	17	4841001..4847000	6000	0	2.65621e-10
	Thompson seedless	deletion	17	4864001..4875000	11000	0.0495756	1.1876e-05
	Thompson seedless	deletion	17	6919001..6937000	18000	0.142463	3.77933e-06
	Thompson seedless	deletion	17	6944001..6964000	20000	0.132931	1.07918e-06
	Thompson seedless	deletion	17	7375001..7380000	5000	0	2.53912e-07
	Thompson seedless	deletion	17	9371001..9391000	20000	0.45007	0.00139407	104882392	XP_019081954.1	uncharacterized protein LOC104882392
	Thompson seedless	deletion	17	9629001..9643000	14000	0.474945	5.76646e-05
	Thompson seedless	deletion	17	10658001..10663000	5000	0	2.53912e-07
	Thompson seedless	deletion	17	11429001..11441000	12000	0.00149983	1.3281e-11
	Thompson seedless	deletion	17	11832001..11847000	15000	0.010828	1.06248e-11
	Thompson seedless	deletion	17	12007001..12019000	12000	0.407191	0.0321677
	Thompson seedless	deletion	17	12184001..12191000	7000	0.0230388	0.00148801
	Thompson seedless	deletion	17	12230001..12240000	10000	0.112153	0.01412
	Thompson seedless	deletion	17	12450001..12454000	4000	0	0.000263118
	Thompson seedless	deletion	17	13587001..13606000	19000	0.285924	1.43883e-06
	Thompson seedless	deletion	17	13623001..13730000	107000	0.288472	1.48946e-12
	Thompson seedless	deletion	17	13744001..13773000	29000	0.341376	1.53162e-08	100246827	XP_002266302.2	kunitz trypsin inhibitor 2
	Thompson seedless	deletion	17	13805001..13810000	5000	0	2.53912e-07
	Thompson seedless	deletion	17	14101001..14120000	19000	0.00804634	8.38803e-12
	Thompson seedless	deletion	17	14379001..14420000	41000	0.380792	7.20014e-08
	Thompson seedless	deletion	17	14433001..14462000	29000	0.236638	6.04516e-10	104882436	XP_019081962.1	cingulin-like
	Thompson seedless	deletion	17	14724001..14741000	17000	0.119707	4.04656e-07
	Thompson seedless	deletion	17	16413001..16419000	6000	0	2.65621e-10
	Thompson seedless	deletion	17	16651001..16663000	12000	0.0218002	6.10928e-09
	Thompson seedless	deletion	18	119001..129000	10000	0.269352	9.07466e-05
	Thompson seedless	deletion	18	238001..245000	7000	0.0349871	0.0194508
	Thompson seedless	deletion	18	355001..366000	11000	0.464474	0.00834927
	Thompson seedless	deletion	18	1020001..1033000	13000	0.0501898	3.56372e-06
	Thompson seedless	deletion	18	1061001..1069000	8000	0.0148213	5.15761e-06
	Thompson seedless	deletion	18	1918001..1928000	10000	0.146275	0.0053248
	Thompson seedless	deletion	18	2063001..2072000	9000	0.0520376	0.00851962
	Thompson seedless	deletion	18	3480001..3488000	8000	0.0502296	0.0325949
	Thompson seedless	deletion	18	3616001..3637000	21000	0.00694414	7.58917e-12
	Thompson seedless	deletion	18	4664001..4674000	10000	0.43483	0.0267961
	Thompson seedless	deletion	18	6295001..6313000	18000	0.189193	8.80788e-05
	Thompson seedless	deletion	18	6663001..6677000	14000	0.00179979	1.13838e-11
	Thompson seedless	deletion	18	7671001..7683000	12000	0.0201477	2.53668e-09
	Thompson seedless	deletion	18	7944001..7952000	8000	0.0286231	0.00056345
	Thompson seedless	deletion	18	8378001..8388000	10000	0.326202	0.0334776	109121588	XP_019071843.1	uncharacterized protein LOC109121588
	Thompson seedless	deletion	18	9637001..9649000	12000	0.0459823	2.69991e-05
	Thompson seedless	deletion	18	9708001..9754000	46000	0.446095	3.46462e-12	100241969, 100855129, 100252231	XP_002282133.2, XP_003634362.2, XP_002282118.1	cytochrome P450 CYP82D47, cytochrome P450 CYP82D47, cytochrome P450 CYP82D47
	Thompson seedless	deletion	18	10561001..10577000	16000	0.0548957	1.79294e-10
	Thompson seedless	deletion	18	11789001..11806000	17000	0.421966	0.0495525	100245351, 100250484	XP_002280472.1, XP_002280459.1	cytochrome P450 71A1, cytochrome P450 71A1
	Thompson seedless	deletion	18	12417001..12426000	9000	0	1.77081e-11
	Thompson seedless	deletion	18	12631001..12651000	20000	0.496644	7.56764e-05	104882617, 104882618, 109121658, 109121598, 109121599	XP_010664956.1, XP_010664957.1, XP_019071988.1, XP_019071868.1, XP_019071869.1	uncharacterized protein LOC104882617, uncharacterized protein LOC104882618, synaptotagmin-3-like, uncharacterized protein LOC109121598, pentatricopeptide repeat-containing protein At1g26460, mitochondrial-like
	Thompson seedless	deletion	18	13222001..13235000	13000	0.406857	0.0021428	100259232	XP_010664867.1	uncharacterized protein LOC100259232
	Thompson seedless	deletion	18	13333001..13356000	23000	0.153443	6.73799e-08
	Thompson seedless	deletion	18	13631001..13650000	19000	0.348786	2.40233e-07	100252383, 100247264	XP_002264468.2, XP_002278261.2	protein trichome berefringence-like 7 isoform X2, protein diaphanous homolog 2-like
	Thompson seedless	deletion	18	14079001..14089000	10000	0.286085	0.00657866
	Thompson seedless	deletion	18	15627001..15653000	26000	0.0165779	6.12971e-12
	Thompson seedless	deletion	18	15807001..15822000	15000	0.333441	0.0281187
	Thompson seedless	deletion	18	16241001..16258000	17000	0.0302239	2.81246e-11
	Thompson seedless	deletion	18	18350001..18364000	14000	0.458635	0.000127053	100259656	XP_010665057.1	laccase-14
	Thompson seedless	deletion	18	18664001..18672000	8000	0	1.99216e-11
	Thompson seedless	deletion	18	18850001..18858000	8000	0.443089	0.0360323
	Thompson seedless	deletion	18	20299001..20308000	9000	0.0857576	0.0126928	100250377	XP_002267236.2	uncharacterized protein LOC100250377
	Thompson seedless	deletion	18	20408001..20416000	8000	0.0228679	0.000113005
	Thompson seedless	deletion	18	20526001..20541000	15000	0.386874	0.0266825
	Thompson seedless	deletion	18	21007001..21044000	37000	0.185339	4.30737e-12
	Thompson seedless	deletion	18	21113001..21133000	20000	0.109483	7.96863e-12
	Thompson seedless	deletion	18	21191001..21218000	27000	0.1857	5.90269e-12	100246262, 100246262, 100246262, 100246262, 100246262, 100246262, 100246262, 100246262, 100246262, 100246262	XP_010665198.1, XP_010665188.1, XP_010665189.1, XP_010665190.1, XP_010665191.1, XP_010665193.1, XP_010665194.1, XP_010665195.1, XP_010665196.1, XP_019071732.1	TMV resistance protein N-like isoform X2, TMV resistance protein N-like isoform X1, TMV resistance protein N-like isoform X1, TMV resistance protein N-like isoform X1, TMV resistance protein N-like isoform X1, TMV resistance protein N-like isoform X1, TMV resistance protein N-like isoform X1, TMV resistance protein N-like isoform X1, TMV resistance protein N-like isoform X1, TMV resistance protei…
	Thompson seedless	deletion	18	21413001..21435000	22000	0.0491385	7.24421e-12
	Thompson seedless	deletion	18	21499001..21536000	37000	0.30837	5.5565e-10
	Thompson seedless	deletion	18	21794001..21916000	122000	0.165795	1.30633e-12	100268040, 100268040, 100268040, 100252633	XP_010665205.1, XP_010665206.1, XP_010665207.1, XP_010665208.1	TMV resistance protein N, TMV resistance protein N, TMV resistance protein N, TMV resistance protein N
	Thompson seedless	deletion	18	22496001..22536000	40000	0.476906	1.11254e-07	109121575, 100242375	XP_019071818.1, XP_002267373.1	TMV resistance protein N-like, laccase-15
	Thompson seedless	deletion	18	22836001..22844000	8000	0.0539031	0.0352927
	Thompson seedless	deletion	18	23206001..23222000	16000	0.494066	0.0414544
	Thompson seedless	deletion	18	23663001..23679000	16000	0.15442	7.09357e-07
	Thompson seedless	deletion	18	23809001..23845000	36000	0.132104	4.42701e-12
	Thompson seedless	deletion	18	24345001..24364000	19000	0.17181	7.38146e-10	100246044, 100246044, 100246044	XP_019071787.1, XP_019071788.1, XP_019071789.1	TMV resistance protein N-like isoform X1, TMV resistance protein N-like isoform X2, TMV resistance protein N-like isoform X3
	Thompson seedless	deletion	18	24989001..24995000	6000	0.0195428	0.000919909
	Thompson seedless	deletion	18	25547001..25567000	20000	0.0786351	7.17176e-11	100853698	XP_003634592.1	UDP-glycosyltransferase 88F5-like
	Thompson seedless	deletion	18	26118001..26287000	169000	0.462166	9.43033e-13	100258548, 100263700, 100251701, 100248194, 100255073, 104882748	XP_019071803.1, XP_019071919.1, XP_019071920.1, XP_019072324.1, XP_019072325.1, XP_010665361.1	TMV resistance protein N-like, TMV resistance protein N-like, LOW QUALITY PROTEIN: TMV resistance protein N, disease resistance protein TAO1, TMV resistance protein N-like, uncharacterized protein LOC104882748
	Thompson seedless	deletion	18	26920001..26935000	15000	0.0303565	1.04123e-09
	Thompson seedless	deletion	18	27078001..27091000	13000	0.226535	0.00968817
	Thompson seedless	deletion	18	27748001..27789000	41000	0.359076	3.15297e-07	100261885, 100261885	XP_010644028.1, XP_019072015.1	uncharacterized protein LOC100261885 isoform X2, uncharacterized protein LOC100261885 isoform X1
	Thompson seedless	deletion	18	27854001..27870000	16000	0.361842	1.51005e-05	104877471	XP_019072016.1	disease resistance protein RPS4
	Thompson seedless	deletion	18	28088001..28095000	7000	0	2.27675e-11
	Thompson seedless	deletion	18	28187001..28195000	8000	0.0185882	2.57899e-05
	Thompson seedless	deletion	18	28423001..28434000	11000	0.161211	1.15563e-05	100241501, 100241501	XP_019071940.1, XP_019071941.1	protein SUPPRESSOR OF npr1-1, CONSTITUTIVE 1-like isoform X1, protein SUPPRESSOR OF npr1-1, CONSTITUTIVE 1-like isoform X1
	Thompson seedless	deletion	18	28467001..28489000	22000	0.41887	4.48779e-08	100261993, 100267167	XP_019071934.1, XP_019071935.1	receptor like protein 30-like, receptor like protein 30-like
	Thompson seedless	deletion	18	28519001..28537000	18000	0.428716	0.0307878	100255139, 100253312	XP_002267388.2, XP_002268401.2	receptor-like protein 12, cytochrome P450 714C2
	Thompson seedless	deletion	18	28711001..28729000	18000	0	8.85403e-12
	Thompson seedless	deletion	18	28826001..28850000	24000	0.00107086	6.64052e-12
	Thompson seedless	deletion	18	28973001..28986000	13000	0.149916	0.0111521	100243141, 100243141, 100243141	XP_010665492.1, XP_010665489.1, XP_010665491.1	protein RFT1 homolog isoform X3, protein RFT1 homolog isoform X1, protein RFT1 homolog isoform X2
	Thompson seedless	deletion	19	408001..417000	9000	0	1.77081e-11
	Thompson seedless	deletion	19	489001..518000	29000	0.480665	5.4956e-12	100255520, 100260590, 109121522, 100265805	XP_003634703.1, XP_019072629.1, XP_019072541.1, XP_002283596.2	probable leucine-rich repeat receptor-like serine/threonine-protein kinase At3g14840, probable LRR receptor-like serine/threonine-protein kinase At1g07650, probable leucine-rich repeat receptor-like serine/threonine-protein kinase At3g14840, probable leucine-rich repeat receptor-like serine/threonine-protein kinase At3g14840
	Thompson seedless	deletion	19	1534001..1538000	4000	0	0.000263118
	Thompson seedless	deletion	19	2212001..2220000	8000	0.206612	0.0396822	100267548	XP_003634640.2	UDP-glycosyltransferase 79B9-like
	Thompson seedless	deletion	19	2401001..2412000	11000	0.115655	0.00956294
	Thompson seedless	deletion	19	2513001..2531000	18000	0.374082	0.000213208
	Thompson seedless	deletion	19	4005001..4012000	7000	0.0211728	0.000887273
	Thompson seedless	deletion	19	4047001..4073000	26000	0.0361135	6.12971e-12
	Thompson seedless	deletion	19	4131001..4145000	14000	0.0954613	0.000711612
	Thompson seedless	deletion	19	4235001..4274000	39000	0.0134536	4.08647e-12
	Thompson seedless	deletion	19	4343001..4395000	52000	0.372666	3.06486e-12	100852477	XP_010644388.1	S-locus-specific glycoprotein S6-like
	Thompson seedless	deletion	19	4439001..4451000	12000	0.0198596	2.15153e-09
	Thompson seedless	deletion	19	4751001..4776000	25000	0.0518652	6.3749e-12
	Thompson seedless	deletion	19	5452001..5481000	29000	0.345779	5.4956e-12	100260669	XP_003634660.1	disease resistance protein At4g27190
	Thompson seedless	deletion	19	6122001..6127000	5000	0	2.53912e-07
	Thompson seedless	deletion	19	8156001..8189000	33000	0.00574829	4.82947e-12
	Thompson seedless	deletion	19	9322001..9330000	8000	0	1.99216e-11
	Thompson seedless	deletion	19	9506001..9519000	13000	0.320116	0.000315386
	Thompson seedless	deletion	19	10126001..10163000	37000	0.432949	4.30737e-12	104877638	XP_010644670.1	uncharacterized protein LOC104877638
	Thompson seedless	deletion	19	12400001..12430000	30000	0.299314	2.53004e-07
	Thompson seedless	deletion	19	12789001..12804000	15000	0.210762	0.0362122
	Thompson seedless	deletion	19	13094001..13112000	18000	0.0379247	2.92183e-10
	Thompson seedless	deletion	19	13809001..13836000	27000	0.0236044	5.90269e-12
	Thompson seedless	deletion	19	14458001..14470000	12000	0	1.3281e-11
	Thompson seedless	deletion	19	14548001..14557000	9000	0.0596309	0.0186694
	Thompson seedless	deletion	19	15235001..15252000	17000	0.156413	5.53423e-06
	Thompson seedless	deletion	19	16438001..16445000	7000	0	2.27675e-11
	Thompson seedless	deletion	19	17179001..17189000	10000	0.015433	2.57865e-08
	Thompson seedless	deletion	19	18468001..18480000	12000	0.00873491	1.3281e-11
	Thompson seedless	deletion	19	18586001..18611000	25000	0.38577	9.39193e-05	100854726	XP_019072601.1	ADP-ribosylation factor-like protein 1
	Thompson seedless	deletion	19	18889001..18897000	8000	0.0439259	0.000652455
	Thompson seedless	deletion	19	19057001..19073000	16000	0.0155881	9.96078e-12	100257585	XP_010645018.1	uncharacterized protein LOC100257585 isoform X1
	Thompson seedless	deletion	19	19337001..19350000	13000	0	1.22594e-11
	Thompson seedless	deletion	19	19472001..19482000	10000	0.225986	0.0104256
	Thompson seedless	deletion	19	20043001..20051000	8000	0.00256979	1.99216e-11
	Thompson seedless	deletion	19	20247001..20254000	7000	0.0330946	0.01222
	Thompson seedless	deletion	19	20402001..20458000	56000	0.277521	2.84594e-12	109121788	XP_019072604.1	putative disease resistance protein RGA3
	Thompson seedless	deletion	19	20950001..21169000	219000	0.380607	7.27728e-13	100262891, 100250862, 100250862, 100250862, 100256002, 100256002, 100256002, 100256002	XP_019072487.1, XP_010644907.2, XP_010644908.2, XP_019073041.1, XP_019073015.1, XP_019073014.1, XP_019073016.1, XP_019073013.1	putative disease resistance protein RGA3, putative disease resistance protein RGA4 isoform X1, putative disease resistance protein RGA4 isoform X2, putative disease resistance protein RGA4 isoform X3, phenylalanine--tRNA ligase, chloroplastic/mitochondrial isoform X3, phenylalanine--tRNA ligase, chloroplastic/mitochondrial isoform X2, phenylalanine--tRNA ligase, chloroplastic/mitochondrial isofor…
	Thompson seedless	deletion	19	21341001..21458000	117000	0.303201	1.36216e-12	104877751, 104877750, 104877750	XP_019072791.1, XP_019072815.1, XP_019072814.1	putative disease resistance protein RGA3, phenylalanine--tRNA ligase, chloroplastic/mitochondrial-like isoform X2, phenylalanine--tRNA ligase, chloroplastic/mitochondrial-like isoform X1
	Thompson seedless	deletion	19	21469001..21668000	199000	0.280298	8.00867e-13	104877778, 100259870, 100259870, 100259870, 100259870, 100259870	XP_010645057.1, XP_010644892.1, XP_010644891.1, XP_019072452.1, XP_019072451.1, XP_019072453.1	uncharacterized protein LOC104877778, putative disease resistance protein RGA3 isoform X3, putative disease resistance protein RGA3 isoform X2, putative disease resistance protein RGA3 isoform X4, putative disease resistance protein RGA3 isoform X1, putative disease resistance protein RGA3 isoform X5
	Thompson seedless	deletion	19	22785001..22796000	11000	0.0721707	0.000567502
	Thompson seedless	deletion	19	23251001..23263000	12000	0.273512	3.44444e-07
	Thompson seedless	deletion	19	23480001..23495000	15000	0.285227	6.99578e-05	104877801	XP_010645154.1	uncharacterized protein LOC104877801
	Thompson seedless	deletion	19	23500001..23504000	4000	0	0.000263118
	Thompson seedless	deletion	19	23521001..23536000	15000	0	1.06248e-11
	Tannat	duplication	1	11957001..11975000	18000	2.25194	0.00262034	100265455, 100263691	XP_002270090.1, XP_002275338.2	glutathione S-transferase U10, glutathione S-transferase U10
	Tannat	duplication	1	23032001..23036000	4000	0	0.000234129
	Tannat	duplication	2	16124001..16142000	18000	2.00059	0.000763795	100266675	XP_002265049.1	methanol O-anthraniloyltransferase
	Tannat	duplication	3	9790001..9813000	23000	2.36817	0.0173143	109122318	XP_019074404.1	uncharacterized protein LOC109122318
	Tannat	duplication	3	12760001..12794000	34000	2.11727	1.87497e-10	100266905, 100266905, 100266905	XP_010648110.1, XP_019073434.1, XP_019073436.1	uncharacterized protein LOC100266905, uncharacterized protein LOC100266905, uncharacterized protein LOC100266905
	Tannat	duplication	3	15445001..15462000	17000	2.31542	0.0148694
	Tannat	duplication	4	9148001..9159000	11000	2.59466	0.000364214
	Tannat	duplication	5	87001..196000	109000	2.84259	0	100241949, 100253434, 104879219, 100249952, 100249952, 100255097, 100265399, 109122641	XP_002272048.1, XP_010649590.2, XP_010649591.1, XP_019075569.1, XP_019075568.1, XP_010649593.2, XP_010649483.1, XP_019075478.1	stress-response A/B barrel domain-containing protein HS1, calmodulin-like protein 5, uncharacterized protein LOC104879219, uncharacterized protein LOC100249952 isoform X2, uncharacterized protein LOC100249952 isoform X1, troponin C, skeletal muscle-like, uncharacterized protein LOC100265399, uncharacterized protein LOC109122641
	Tannat	duplication	5	9121001..9139000	18000	3.39242	0.000338747	109122593, 104879298	XP_019075374.1, XP_019075375.1	uncharacterized protein LOC109122593, uncharacterized protein LOC104879298
	Tannat	duplication	5	12088001..12106000	18000	2.69538	0.0435923	100854167	XP_003632035.1	uncharacterized protein LOC100854167
	Tannat	duplication	5	17564001..17586000	22000	2.38065	0.00119375
	Tannat	duplication	5	17841001..17861000	20000	3.45972	9.00295e-08
	Tannat	duplication	7	5230001..5253000	23000	2.07765	1.20883e-06	109122878	XP_019076513.1	endoglucanase CX-like
	Tannat	duplication	7	5389001..5421000	32000	2.02176	0.00275685
	Tannat	duplication	7	14262001..14281000	19000	2.46713	0.0343396
	Tannat	duplication	9	2597001..2608000	11000	2.37339	0.00094911	100241278, 100241278, 100241278, 100241278, 100241278, 100241278, 100241278	XP_010654583.1, XP_019077793.1, XP_010654580.1, XP_010654581.1, XP_010654582.1, XP_019077792.1, XP_019077794.1	uncharacterized protein LOC100241278 isoform X6, putative leucine-rich repeat receptor-like serine/threonine-protein kinase At2g19230 isoform X4, uncharacterized protein LOC100241278 isoform X1, uncharacterized protein LOC100241278 isoform X1, uncharacterized protein LOC100241278 isoform X3, uncharacterized protein LOC100241278 isoform X2, uncharacterized protein LOC100241278 isoform X5
	Tannat	duplication	9	12342001..12378000	36000	2.94342	3.75854e-08	100247196	XP_002267120.1	probable disease resistance protein At5g63020
	Tannat	duplication	9	12387001..12524000	137000	2.72409	0	104880337, 100251699	XP_010654978.2, XP_003632896.1	LRR receptor-like serine/threonine-protein kinase GSO1, probable polygalacturonase At3g15720
	Tannat	duplication	9	12660001..12709000	49000	2.85359	3.5209e-07	104880339, 104880340, 104880340, 104880341, 109123159	XP_019077584.1, XP_019077580.1, XP_010654985.1, XP_010654987.2, XP_019077655.1	disease resistance RPP8-like protein 3, sister chromatid cohesion protein PDS5-like isoform X1, sister chromatid cohesion protein PDS5-like isoform X2, uncharacterized protein LOC104880341, uncharacterized protein LOC109123159
	Tannat	duplication	9	12837001..12862000	25000	2.30699	0.00949224	104877381	XP_019077657.1	putative disease resistance protein At1g50180
	Tannat	duplication	10	3390001..3456000	66000	2.10037	0	100266961, 100266961, 100266961, 100266961, 100244640, 104880545, 104880495, 104880495, 104880495, 104880495	XP_010655573.1, XP_019078074.1, XP_010655571.1, XP_010655572.1, XP_010655565.2, XP_010655794.1, XP_010655561.1, XP_010655560.1, XP_019078079.1, XP_019078080.1	probable LRR receptor-like serine/threonine-protein kinase RFK1 isoform X4, probable LRR receptor-like serine/threonine-protein kinase RFK1 isoform X3, probable LRR receptor-like serine/threonine-protein kinase RFK1 isoform X1, probable LRR receptor-like serine/threonine-protein kinase RFK1 isoform X2, uncharacterized protein LOC100244640, uncharacterized protein LOC104880545, probable leucine-ri…
	Tannat	duplication	10	8644001..8673000	29000	2.41183	0.000234127	100261126, 100261126, 104880530, 100256042	XP_019078024.1, XP_019078023.1, XP_010655740.1, XP_010655824.2	probable LRR receptor-like serine/threonine-protein kinase At1g34110 isoform X2, probable LRR receptor-like serine/threonine-protein kinase At1g34110 isoform X1, probable LRR receptor-like serine/threonine-protein kinase At3g47570, probable LRR receptor-like serine/threonine-protein kinase At3g47570
	Tannat	duplication	10	9058001..9109000	51000	2.05219	0	100254262, 100249163, 100249163, 100266328	XP_002264371.1, XP_010655828.1, XP_019078050.1, XP_019078084.1	wall-associated receptor kinase 2-like, wall-associated receptor kinase 5-like isoform X1, wall-associated receptor kinase 5-like isoform X2, wall-associated receptor kinase 2
	Tannat	duplication	10	10325001..10455000	130000	2.03406	0	100245584, 100247412, 100247384, 100247384, 100247384, 100249141, 100242277	XP_002267904.2, XP_010655774.1, XP_010655776.1, XP_019078248.1, XP_010655775.1, XP_010655841.1, XP_002270585.1	berberine bridge enzyme-like 8, berberine bridge enzyme-like 8, twinkle homolog protein, chloroplastic/mitochondrial isoform X3, primase homolog protein isoform X2, primase homolog protein isoform X1, berberine bridge enzyme-like 13, berberine bridge enzyme-like 8
	Tannat	duplication	10	16334001..16349000	15000	2.14015	0.00160731
	Tannat	duplication	11	1001..8000	7000	0.00608015	4.56579e-07
	Tannat	duplication	11	14456001..14492000	36000	2.67397	1.09161e-06
	Tannat	duplication	12	8596001..8680000	84000	5.0161	0	109123453, 104880914, 109123471, 100246825, 100246825, 100246825, 100246825	XP_019078869.1, XP_019079134.1, XP_019078925.1, XP_002265476.1, XP_010657405.1, XP_019079135.1, XP_019079136.1	uncharacterized protein LOC109123453, diacylglycerol kinase 5, uncharacterized protein LOC109123471, actin-101 isoform X1, actin-101 isoform X1, actin-101 isoform X1, actin-100 isoform X2
	Tannat	duplication	12	12195001..12210000	15000	2.74502	0.0269073	104880943, 104880955	XP_010657539.1, XP_010657551.2	uncharacterized protein LOC104880943, uncharacterized protein LOC104880955
	Tannat	duplication	12	12259001..12300000	41000	2.39473	1.17022e-05	104880945, 100250179, 100250179	XP_010657541.1, XP_019078836.1, XP_019078837.1	uncharacterized protein LOC104880945, uncharacterized protein LOC100250179 isoform X1, uncharacterized protein LOC100250179 isoform X2
	Tannat	duplication	12	21020001..21035000	15000	2.32585	0.0336794	100243768, 100243768, 100855331, 100852459, 100852459, 100852459	XP_019079286.1, XP_002264624.2, XP_003633398.1, XP_019079194.1, XP_010657955.1, XP_010657956.1	mitogen-activated protein kinase kinase kinase NPK1 isoform X2, mitogen-activated protein kinase kinase kinase NPK1 isoform X1, uncharacterized protein LOC100855331, disease resistance protein At4g27190-like isoform X1, disease resistance protein At4g27190-like isoform X2, disease resistance protein At4g27190-like isoform X2
	Tannat	duplication	12	21066001..21106000	40000	2.12676	1.34192e-08	104881040	XP_019078822.1	disease resistance protein RFL1-like
	Tannat	duplication	12	21108001..21135000	27000	2.96268	2.62296e-06	104881068	XP_019078973.1	disease resistance protein At4g27190-like
	Tannat	duplication	12	21153001..21170000	17000	2.17497	0.0461006
	Tannat	duplication	12	21319001..21328000	9000	2.24971	0.000482405	104881037, 104881037, 104881037, 104881037, 104881037, 104881037, 104881037	XP_019079343.1, XP_019079344.1, XP_010657929.2, XP_010657930.2, XP_019079347.1, XP_019079345.1, XP_019079346.1	disease resistance protein At4g27190 isoform X1, disease resistance protein At4g27190 isoform X2, disease resistance protein At4g27190 isoform X3, disease resistance protein At4g27190 isoform X5, disease resistance protein At4g27190 isoform X7, disease resistance protein At4g27190 isoform X4, disease resistance protein At4g27190 isoform X6
	Tannat	duplication	13	13783001..13865000	82000	2.08712	0
	Tannat	duplication	13	16603001..16611000	8000	2.68959	0.0489045	100247143, 100247143, 100247143	XP_002271872.1, XP_019079571.1, XP_019079572.1	transcription factor ORG2 isoform X1, transcription factor ORG2 isoform X2, transcription factor ORG2 isoform X3
	Tannat	duplication	14	5362001..5379000	17000	2.25994	0.0261162	100251264, 100251264, 100251264, 100251264, 100251264, 100251264, 100251264, 100251264, 100251264	XP_019080438.1, XP_019080439.1, XP_019080440.1, XP_019080431.1, XP_019080432.1, XP_019080433.1, XP_019080434.1, XP_019080435.1, XP_019080436.1	uncharacterized protein LOC100251264 isoform X7, uncharacterized protein LOC100251264 isoform X7, uncharacterized protein LOC100251264 isoform X8, uncharacterized protein LOC100251264 isoform X3, uncharacterized protein LOC100251264 isoform X3, uncharacterized protein LOC100251264 isoform X3, uncharacterized protein LOC100251264 isoform X3, uncharacterized protein LOC100251264 isoform X4, unchara…
	Tannat	duplication	14	5406001..5421000	15000	2.23715	6.45839e-05
	Tannat	duplication	14	26561001..26575000	14000	2.91054	0.0167486
	Tannat	duplication	15	3919001..3983000	64000	2.11714	9.99614e-07
	Tannat	duplication	15	3994001..4030000	36000	2.8292	8.0129e-09
	Tannat	duplication	15	4048001..4108000	60000	2.26797	0
	Tannat	duplication	15	4219001..4434000	215000	2.11522	0	109124028	XP_019081075.1	RING-H2 finger protein ATL72-like
	Tannat	duplication	15	4572001..4589000	17000	2.69527	6.04866e-08
	Tannat	duplication	15	4613001..4667000	54000	2.17027	5.90269e-12	100253424	XP_010661264.1	60S ribosomal protein L4-like
	Tannat	duplication	15	5699001..5799000	100000	2.85296	0	100855173, 100855173, 100855173, 100855173, 100855173, 100855173	XP_010661255.1, XP_010661253.1, XP_010661254.1, XP_010661251.1, XP_010661252.1, XP_010661250.1	probable disease resistance protein At4g27220 isoform X6, probable disease resistance protein At4g27220 isoform X4, probable disease resistance protein At4g27220 isoform X5, probable disease resistance protein At4g27220 isoform X2, probable disease resistance protein At4g27220 isoform X3, probable disease resistance protein At4g27220 isoform X1
	Tannat	duplication	15	5818001..5848000	30000	2.73641	3.8322e-05
	Tannat	duplication	15	7701001..7776000	75000	2.0174	4.24993e-12
	Tannat	duplication	15	7794001..7828000	34000	2.1981	0.000256307
	Tannat	duplication	15	7838001..7875000	37000	2.42521	3.87525e-05
	Tannat	duplication	15	7877001..7902000	25000	2.66947	0.00125422
	Tannat	duplication	15	7904001..8092000	188000	2.12986	0	100265532, 100265532, 100265532, 100265532, 100265532, 100265532	XP_002262889.2, XP_010661297.2, XP_010661294.2, XP_010661295.1, XP_010661296.1, XP_010661298.1	MADS-box protein SVP isoform X2, MADS-box protein SVP isoform X3, MADS-box protein AGL24 isoform X1, MADS-box protein JOINTLESS isoform X4, MADS-box protein JOINTLESS isoform X4, MADS-box protein SVP isoform X5
	Tannat	duplication	16	649001..686000	37000	2.64595	0	100245997, 104881974, 104881974, 104881974, 104881974, 104881974	XP_002268256.1, XP_010662074.1, XP_010662071.1, XP_010662072.1, XP_010662073.1, XP_019081424.1	phenylalanine ammonia-lyase, uncharacterized protein LOC104881974 isoform X2, uncharacterized protein LOC104881974 isoform X1, uncharacterized protein LOC104881974 isoform X1, uncharacterized protein LOC104881974 isoform X1, uncharacterized protein LOC104881974 isoform X1
	Tannat	duplication	16	2506001..2530000	24000	3.04677	7.24242e-06	100246060, 100246060, 100246060, 100246060, 100246060, 100246060, 100246060, 100246060	XP_010662131.1, XP_010662129.1, XP_010662130.1, XP_019081602.1, XP_019081598.1, XP_019081599.1, XP_019081600.1, XP_019081601.1	uncharacterized protein LOC100246060 isoform X5, uncharacterized protein LOC100246060 isoform X3, uncharacterized protein LOC100246060 isoform X4, probable leucine-rich repeat receptor-like protein kinase At1g35710 isoform X2, LRR receptor-like serine/threonine-protein kinase GSO1 isoform X1, LRR receptor-like serine/threonine-protein kinase GSO1 isoform X1, LRR receptor-like serine/threonine-pro…
	Tannat	duplication	16	6150001..6165000	15000	2.19857	0.0182328	104882072	XP_010662301.1	CLAVATA3/ESR (CLE)-related protein 1-like
	Tannat	duplication	16	6168001..6184000	16000	2.0594	0.000404863
	Tannat	duplication	16	8691001..8708000	17000	2.41171	0.000242064	100250918, 100250918	XP_019081394.1, XP_010662268.1	receptor-like protein 12 isoform X1, receptor-like protein 12 isoform X2
	Tannat	duplication	16	16312001..16333000	21000	2.29825	0.0135241
	Tannat	duplication	16	16463001..16485000	22000	2.04436	0.0149173	100855299, 100855299, 100254045	XP_019081580.1, XP_002268842.2, XP_003634069.1	stilbene synthase 2 isoform X2, stilbene synthase 2 isoform X3, stilbene synthase 4-like
	Tannat	duplication	18	17781001..17804000	23000	2.69305	0.0491225	100261313	XP_002273354.1	uncharacterized protein LOC100261313
	Tannat	duplication	18	26310001..26390000	80000	2.74453	0	100241346, 100241346, 100246475, 104882779, 100251618, 100256743, 100261835	XP_002279623.1, XP_019071968.1, XP_002279608.1, XP_010665447.1, XP_003634587.2, XP_010665446.1, XP_002279564.1	beta-amyrin 28-oxidase isoform X1, beta-amyrin 28-oxidase isoform X2, beta-amyrin 28-oxidase, beta-amyrin 28-oxidase-like, beta-amyrin 28-oxidase, TMV resistance protein N, beta-amyrin 28-oxidase-like
	Tannat	duplication	18	26564001..26610000	46000	2.1462	3.95244e-08	100255078, 100255078, 100255078, 100255078, 100255078	XP_019071980.1, XP_010665341.1, XP_010665343.1, XP_010665344.1, XP_010665346.1	TMV resistance protein N isoform X2, TMV resistance protein N isoform X1, TMV resistance protein N isoform X1, TMV resistance protein N isoform X1, TMV resistance protein N isoform X1
	Tannat	duplication	18	28295001..28324000	29000	2.00752	0.000580216
	Tannat	duplication	19	13135001..13166000	31000	2.03324	0
	Tannat	duplication	19	22243001..22258000	15000	2.04641	6.63116e-05	100253047, 100253047	XP_019072948.1, XP_019072949.1	RNA polymerase II C-terminal domain phosphatase-like 4, RNA polymerase II C-terminal domain phosphatase-like 4
	Tannat	deletion	1	62001..91000	29000	0.0119392	5.4956e-12
	Tannat	deletion	1	822001..840000	18000	0.024814	8.85403e-12
	Tannat	deletion	1	1126001..1157000	31000	0.363687	6.55998e-09	100254274, 100254274, 100855197, 100855197	XP_002274983.1, XP_010649153.1, XP_003631246.1, XP_010649141.1	glycine-rich RNA-binding protein 4, mitochondrial isoform X1, glycine-rich RNA-binding protein 4, mitochondrial isoform X2, glycine-rich RNA-binding protein 4, mitochondrial-like isoform X1, glycine-rich RNA-binding protein 4, mitochondrial-like isoform X2
	Tannat	deletion	1	2353001..2362000	9000	0.0801554	0.00012112	104879344	XP_010650258.1	uncharacterized protein LOC104879344
	Tannat	deletion	1	5456001..5469000	13000	0.152774	0.00661825	104879721, 104879721, 104879721	XP_010651945.1, XP_010651878.1, XP_010651844.1	uncharacterized protein LOC104879721 isoform X1, uncharacterized protein LOC104879721 isoform X2, uncharacterized protein LOC104879721 isoform X3
	Tannat	deletion	1	7055001..7060000	5000	0	2.1732e-07
	Tannat	deletion	1	7666001..7681000	15000	0.324635	0.000149712	104879715, 104879715	XP_019075630.1, XP_019075631.1	putative F-box protein At5g55150 isoform X1, putative F-box protein At5g55150 isoform X2
	Tannat	deletion	1	8580001..8587000	7000	0	2.27675e-11
	Tannat	deletion	1	9268001..9275000	7000	0.00105499	2.27675e-11
	Tannat	deletion	1	9614001..9618000	4000	0	0.000234129
	Tannat	deletion	1	11055001..11064000	9000	0.104058	0.00902712
	Tannat	deletion	1	11565001..11576000	11000	0.0677165	0.00192871
	Tannat	deletion	1	12299001..12329000	30000	0.026463	5.31242e-12
	Tannat	deletion	1	12412001..12429000	17000	0.200436	2.4569e-05
	Tannat	deletion	1	12946001..12950000	4000	0	0.000234129
	Tannat	deletion	1	13718001..13779000	61000	0.329591	2.61266e-12	100254024, 100262550	XP_019076611.1, XP_010653841.1	mitotic checkpoint protein BUB3.3 isoform X1, uncharacterized protein LOC100262550
	Tannat	deletion	1	13887001..13901000	14000	0.111069	0.000102031	100259152	XP_002266843.1	vesicle transport v-SNARE 12
	Tannat	deletion	1	14736001..14744000	8000	0.0589054	0.00029185
	Tannat	deletion	1	15083001..15098000	15000	0.18162	3.3362e-09
	Tannat	deletion	1	15104001..15215000	111000	0.393144	1.43579e-12	100241096	XP_002266097.4	uncharacterized protein LOC100241096
	Tannat	deletion	1	15563001..15583000	20000	0.279241	7.76383e-08
	Tannat	deletion	1	15724001..15749000	25000	0.226115	2.38039e-08	109123438	XP_019078789.1	uncharacterized protein LOC109123438
	Tannat	deletion	1	16391001..16442000	51000	0.298155	3.12495e-12
	Tannat	deletion	1	16574001..16579000	5000	0.00608729	0.00155089
	Tannat	deletion	1	16590001..16614000	24000	0.47056	1.2812e-05
	Tannat	deletion	1	17085001..17097000	12000	0	1.3281e-11
	Tannat	deletion	1	17326001..17356000	30000	0.0650092	5.31242e-12	109123447	XP_019078828.1	uncharacterized protein LOC109123447
	Tannat	deletion	1	18238001..18275000	37000	0.0299078	4.30737e-12
	Tannat	deletion	1	19322001..19329000	7000	0	2.27675e-11
	Tannat	deletion	1	22246001..22258000	12000	0	1.3281e-11
	Tannat	deletion	2	1749001..1768000	19000	0.0946615	4.68891e-08	100267402	XP_010661870.1	cellulose synthase-like protein G3
	Tannat	deletion	2	3960001..3972000	12000	0.0601194	5.85478e-06
	Tannat	deletion	2	4464001..4468000	4000	0	0.000234129
	Tannat	deletion	2	4506001..4564000	58000	0.486022	2.7478e-12	100259845, 100259845, 100246107, 109121857, 100852756, 100852786	XP_010661702.1, XP_010661707.1, XP_019081775.1, XP_019073010.1, XP_010662056.1, XP_010661715.1	zinc finger A20 and AN1 domain-containing stress-associated protein 1, zinc finger A20 and AN1 domain-containing stress-associated protein 1, kinesin-like protein KIN-UA, kinesin-like protein KIN-UB, zinc finger A20 and AN1 domain-containing stress-associated protein 7, kinesin-like protein KIN-UA
	Tannat	deletion	2	4643001..4684000	41000	0.264391	3.88713e-12	100253377, 100260606, 100265823	XP_002266596.1, XP_002270938.2, XP_010662122.1	uncharacterized protein At4g22758, pentatricopeptide repeat-containing protein At4g22760, uncharacterized protein At4g22758
	Tannat	deletion	2	4878001..5024000	146000	0.367653	1.09159e-12	100241232, 100257422, 100257422, 100257422, 100852434, 100852434, 100852434, 100852463, 100852463, 100854486, 100854507, 100852507, 100852547, 100852585, 100852623, 100255688, 100852661, 100852661	XP_019073119.1, XP_003631434.1, XP_003631436.1, XP_019073124.1, XP_003631447.1, XP_019073132.1, XP_019073135.1, XP_019082160.1, XP_019082161.1, XP_003631437.1, XP_003631438.1, XP_010662296.1, XP_010662302.1, XP_003631450.1, XP_003631451.1, XP_003631439.2, XP_003631452.1, XP_010662314.1	acid beta-fructofuranosidase, uncharacterized protein LOC100257422 isoform X3, uncharacterized protein LOC100257422 isoform X1, uncharacterized protein LOC100257422 isoform X2, probable trehalose-phosphate phosphatase F, probable trehalose-phosphate phosphatase F, probable trehalose-phosphate phosphatase F, protein INAPERTURATE POLLEN1 isoform X1, protein INAPERTURATE POLLEN1 isoform X2, probable…
	Tannat	deletion	2	5057001..5090000	33000	0.307789	4.82947e-12	100253994	XP_010662535.1	oxysterol-binding protein-related protein 2A
	Tannat	deletion	2	5346001..5377000	31000	0.428196	1.45754e-07	100855263	XP_003631446.1	uncharacterized protein LOC100855263
	Tannat	deletion	2	5471001..5507000	36000	0.487111	1.57159e-09	100853434, 100853434, 104882175, 100853134, 104882180, 109124264	XP_019079624.1, XP_003631460.1, XP_010662630.1, XP_003631456.1, XP_010662656.1, XP_019081798.1	uncharacterized protein LOC100853434 isoform X2, uncharacterized protein LOC100853434 isoform X1, uncharacterized protein LOC104882175, uncharacterized protein LOC100853134, uncharacterized protein LOC104882180, uncharacterized protein LOC109124264
	Tannat	deletion	2	5678001..5693000	15000	0.165233	4.59938e-06	100855043, 100855014, 100262569, 100262569	XP_019079682.1, XP_010664230.1, XP_010664240.1, XP_010664237.1	decapping nuclease DXO homolog, chloroplastic, coiled-coil domain-containing protein 97, putative casein kinase II subunit beta-4 isoform X2, putative casein kinase II subunit beta-4 isoform X1
	Tannat	deletion	2	6603001..6617000	14000	0.324247	3.018e-05	104882513, 104882427	XP_019081831.1, XP_010663915.1	uncharacterized protein LOC104882513, uncharacterized protein LOC104882427
	Tannat	deletion	2	6895001..6915000	20000	0.380901	0.00222974
	Tannat	deletion	2	7022001..7042000	20000	0.100556	1.69174e-08
	Tannat	deletion	2	7682001..7702000	20000	0.01315	7.96863e-12
	Tannat	deletion	2	7749001..7762000	13000	0.271664	0.00593197
	Tannat	deletion	2	8257001..8278000	21000	0.46639	0.0433415
	Tannat	deletion	2	8602001..8731000	129000	0.469572	9.93607e-08	100266021	XP_010663109.1	anaphase-promoting complex subunit 5
	Tannat	deletion	2	9041001..9049000	8000	0.0227896	6.08146e-06
	Tannat	deletion	2	9632001..9645000	13000	0.232476	2.44662e-05
	Tannat	deletion	2	9995001..10018000	23000	0.4852	5.86988e-05
	Tannat	deletion	2	10203001..10267000	64000	0.425494	8.46666e-11	100262496, 100259203	XP_002273884.1, XP_010664339.1	uncharacterized protein LOC100262496, signal peptide peptidase-like 4
	Tannat	deletion	2	10449001..10471000	22000	0	7.24421e-12
	Tannat	deletion	2	10659001..10666000	7000	0	2.27675e-11
	Tannat	deletion	2	11679001..11683000	4000	0.000920665	0.000402263
	Tannat	deletion	2	11932001..11940000	8000	0.00775008	5.25929e-08
	Tannat	deletion	2	12330001..12341000	11000	0.143856	0.0481089
	Tannat	deletion	2	13827001..13831000	4000	0.00126977	0.00105642
	Tannat	deletion	2	14495001..14549000	54000	0	2.95134e-12
	Tannat	deletion	2	15922001..15933000	11000	0.0832247	0.00238081
	Tannat	deletion	2	17836001..17855000	19000	0.0209201	8.38803e-12	109124340	XP_019082050.1	LOW QUALITY PROTEIN: methanol O-anthraniloyltransferase-like
	Tannat	deletion	3	838001..843000	5000	0	2.1732e-07
	Tannat	deletion	3	1143001..1166000	23000	0.00378241	6.92924e-12
	Tannat	deletion	3	2169001..2195000	26000	0.483806	7.35565e-11	100853822, 100853822, 100855133, 100855189, 100855189, 100855189, 100855189, 100855189, 104878767	XP_019074496.1, XP_019074495.1, XP_003631563.1, XP_019074493.1, XP_019074494.1, XP_019074492.1, XP_003631565.1, XP_010646444.1, XP_010647702.1	F-box/LRR-repeat protein 10 isoform X2, F-box/LRR-repeat protein 10 isoform X1, heterodimeric geranylgeranyl pyrophosphate synthase small subunit, chloroplastic, F-box/LRR-repeat protein 10 isoform X3, F-box/LRR-repeat protein 10 isoform X3, F-box/LRR-repeat protein 10 isoform X2, F-box/LRR-repeat protein 10 isoform X4, F-box/LRR-repeat protein 10 isoform X1, heterodimeric geranylgeranyl pyrophos…
	Tannat	deletion	3	2778001..2790000	12000	0.056865	5.06309e-06
	Tannat	deletion	3	3516001..3531000	15000	0.031242	1.06248e-11
	Tannat	deletion	3	3685001..3734000	49000	0.326529	3.2525e-12	100250286	XP_002285101.1	40S ribosomal protein S16
	Tannat	deletion	3	3985001..4000000	15000	0.137971	6.22615e-09
	Tannat	deletion	3	4241001..4264000	23000	0.495527	4.21575e-05	109122305, 100247056, 100257314, 100262425	XP_019074381.1, XP_019073806.1, XP_010647769.1, XP_002285071.1	uncharacterized protein LOC109122305, probable carboxylesterase 2, probable carboxylesterase 2, probable carboxylesterase 12
	Tannat	deletion	3	4434001..4438000	4000	0	0.000234129
	Tannat	deletion	3	4657001..4668000	11000	0.116018	0.00882601	100243439	XP_002284944.1	methylesterase 10
	Tannat	deletion	3	4707001..4798000	91000	0.46607	1.75135e-12	100253676, 100253676, 100258826, 100263992, 100241930, 100247063, 100252188	XP_019073744.1, XP_002284928.2, XP_003631619.1, XP_002284917.1, XP_002284907.3, XP_002284910.1, XP_019074428.1	salicylic acid-binding protein 2 isoform X2, salicylic acid-binding protein 2 isoform X1, protein DMR6-LIKE OXYGENASE 2, protein DMR6-LIKE OXYGENASE 2, salicylic acid-binding protein 2, protein DMR6-LIKE OXYGENASE 2, protein DMR6-LIKE OXYGENASE 1
	Tannat	deletion	3	4962001..4995000	33000	0.404369	2.54996e-09	100260664, 109122307	XP_002284810.3, XP_019074383.1	cytochrome P450 CYP82D47, uncharacterized protein LOC109122307
	Tannat	deletion	3	5428001..5448000	20000	0.453679	5.20351e-09	104878802, 104878803, 104878803, 100855164	XP_019074231.1, XP_010647851.1, XP_010647852.1, XP_019074543.1	light-inducible protein CPRF3-like, transcriptional activator TAF-1 isoform X1, light-inducible protein CPRF3 isoform X2, HVA22-like protein k
	Tannat	deletion	3	6377001..6381000	4000	0	0.000234129
	Tannat	deletion	3	6724001..6737000	13000	0.0391749	8.77186e-07
	Tannat	deletion	3	8163001..8227000	64000	0.413646	2.4902e-12	100853950, 100855373, 100855373	XP_003631699.1, XP_019074570.1, XP_019074571.1	eugenol synthase 1, putative disease resistance protein At3g14460, putative disease resistance protein At3g14460
	Tannat	deletion	3	9055001..9072000	17000	0.454611	1.00397e-06
	Tannat	deletion	3	9623001..9635000	12000	0	1.3281e-11
	Tannat	deletion	3	10168001..10274000	106000	0.491071	1.50351e-12	100853701	XP_003631714.1	myosin-17
	Tannat	deletion	3	10336001..10373000	37000	0.116778	4.30737e-12
	Tannat	deletion	3	10412001..10423000	11000	0.243004	0.00238985
	Tannat	deletion	3	10484001..10527000	43000	0.436599	3.55067e-09
	Tannat	deletion	3	10565001..10686000	121000	0.456687	1.31713e-12	109122181	XP_019074132.1	uncharacterized protein LOC109122181
	Tannat	deletion	3	10791001..10801000	10000	0.0565427	0.000264597
	Tannat	deletion	3	11044001..11057000	13000	0.0126202	1.22594e-11
	Tannat	deletion	3	11127001..11138000	11000	0.139249	0.0027788	109122377, 109122377	XP_019074613.1, XP_019074612.1	uncharacterized protein LOC109122377 isoform X2, uncharacterized protein LOC109122377 isoform X1
	Tannat	deletion	3	11240001..11255000	15000	0.397004	0.00305358	100257670	XP_002264258.1	uncharacterized protein LOC100257670
	Tannat	deletion	3	11988001..12008000	20000	0.410482	0.0496622	100855058	XP_019074408.1	extensin-like
	Tannat	deletion	3	12024001..12035000	11000	0.048445	4.3764e-06
	Tannat	deletion	3	12146001..12154000	8000	0	1.99216e-11
	Tannat	deletion	3	14512001..14526000	14000	0.172711	0.000468193
	Tannat	deletion	3	14929001..14939000	10000	0.178586	0.000344387
	Tannat	deletion	3	15462001..15515000	53000	0.312408	3.00703e-12	104878940, 100251354	XP_010648235.2, XP_002266054.1	acetyl-CoA-benzylalcohol acetyltransferase-like, acetyl-CoA-benzylalcohol acetyltransferase-like
	Tannat	deletion	3	15828001..15835000	7000	0.020635	0.000758112
	Tannat	deletion	3	16075001..16089000	14000	0.419263	3.55746e-06
	Tannat	deletion	3	16402001..16406000	4000	0	0.000234129
	Tannat	deletion	3	16442001..16460000	18000	0.468375	0.000564604
	Tannat	deletion	3	17044001..17099000	55000	0.413286	2.89768e-11
	Tannat	deletion	3	18256001..18271000	15000	0.13922	9.11851e-05
	Tannat	deletion	3	18526001..18547000	21000	0.291636	1.32867e-06
	Tannat	deletion	3	18571001..18643000	72000	0.404603	2.21351e-12	104878932, 104878932, 104878967, 109122327	XP_019074256.1, XP_010648212.2, XP_010648265.1, XP_019074422.1	diacylglycerol kinase 5 isoform X2, diacylglycerol kinase 5 isoform X1, putative disease resistance protein RGA3, uncharacterized protein LOC109122327
	Tannat	deletion	3	18673001..18740000	67000	0.375138	2.37869e-12	104878933, 104878933	XP_010648213.2, XP_019074094.1	uncharacterized protein LOC104878933 isoform X1, diacylglycerol kinase 5-like isoform X2
	Tannat	deletion	3	18757001..18769000	12000	0.326768	0.00186782
	Tannat	deletion	4	1965001..1969000	4000	0	0.000234129
	Tannat	deletion	4	2079001..2090000	11000	0.37462	0.000637265
	Tannat	deletion	4	3548001..3574000	26000	0.0304928	6.12971e-12
	Tannat	deletion	4	4039001..4060000	21000	0.351711	2.40095e-05	104879013, 100260991	XP_010648598.1, XP_002282128.1	EG45-like domain containing protein, pentatricopeptide repeat-containing protein At2g20540
	Tannat	deletion	4	4090001..4111000	21000	0.292951	7.44315e-07
	Tannat	deletion	4	4694001..4701000	7000	0.109519	0.0125075
	Tannat	deletion	4	5137001..5149000	12000	0.364967	0.00444731
	Tannat	deletion	4	5558001..5570000	12000	0.045147	2.23626e-06
	Tannat	deletion	4	5954001..5963000	9000	0.0238509	1.39525e-05
	Tannat	deletion	4	5998001..6019000	21000	0.261071	8.35795e-08
	Tannat	deletion	4	6161001..6183000	22000	0.0532423	7.24421e-12
	Tannat	deletion	4	6467001..6472000	5000	0	2.1732e-07
	Tannat	deletion	4	7284001..7320000	36000	0.110529	4.42701e-12	100255364	XP_002268758.2	aspartyl protease family protein At5g10770
	Tannat	deletion	4	7346001..7458000	112000	0.45645	1.42297e-12	100854540, 100854572, 104879061	XP_010648827.2, XP_010648828.1, XP_019074832.1	aspartyl protease family protein At5g10770-like, aspartyl protease family protein At5g10770-like, aspartyl protease family protein At5g10770-like
	Tannat	deletion	4	8262001..8471000	209000	0.340395	7.62548e-13	100241108, 109122435, 109122435	XP_002266216.3, XP_019074778.1, XP_019074779.1	glutamate receptor 2.8, uncharacterized protein LOC109122435, uncharacterized protein LOC109122435
	Tannat	deletion	4	9189001..9219000	30000	0.000287184	5.31242e-12
	Tannat	deletion	4	9295001..9299000	4000	0	0.000234129
	Tannat	deletion	4	9549001..9566000	17000	0.461084	0.00637674
	Tannat	deletion	4	9615001..9635000	20000	0.0806975	2.80496e-09
	Tannat	deletion	4	10821001..10826000	5000	0	2.1732e-07
	Tannat	deletion	4	10857001..10863000	6000	0.0247344	0.0300332
	Tannat	deletion	4	12373001..12380000	7000	0	2.27675e-11
	Tannat	deletion	4	13277001..13287000	10000	0.268431	0.00578682
	Tannat	deletion	4	13375001..13391000	16000	0.0412652	1.99315e-08
	Tannat	deletion	4	15311001..15339000	28000	0.243184	2.47597e-09
	Tannat	deletion	4	15737001..15741000	4000	0	0.000234129
	Tannat	deletion	4	16128001..16138000	10000	0.1057	0.0252994
	Tannat	deletion	4	16712001..16719000	7000	0.00567052	2.99734e-07
	Tannat	deletion	4	17161001..17172000	11000	0.183109	0.00173358
	Tannat	deletion	4	18234001..18261000	27000	0.0147032	5.90269e-12
	Tannat	deletion	4	18467001..18472000	5000	0	2.1732e-07
	Tannat	deletion	4	18908001..18913000	5000	0	2.1732e-07
	Tannat	deletion	4	19080001..19114000	34000	0.48598	4.68743e-12	100255728	XP_019074780.1	uncharacterized protein LOC100255728
	Tannat	deletion	4	20581001..20593000	12000	0.0620927	8.73932e-07	104879172	XP_010649309.2	uncharacterized protein LOC104879172
	Tannat	deletion	4	21026001..21044000	18000	0.108635	2.28985e-06
	Tannat	deletion	4	21343001..21356000	13000	0	1.22594e-11
	Tannat	deletion	4	21378001..21388000	10000	0.458919	0.00711741	100250525, 100250525	XP_003631919.1, XP_019075124.1	pre-mRNA-splicing factor ISY1 homolog, pre-mRNA-splicing factor ISY1 homolog
	Tannat	deletion	4	22234001..22243000	9000	0.0507812	0.00293713
	Tannat	deletion	4	23012001..23025000	13000	0.100701	0.00117541
	Tannat	deletion	5	75001..80000	5000	0	2.1732e-07
	Tannat	deletion	5	623001..628000	5000	0	2.1732e-07
	Tannat	deletion	5	1026001..1040000	14000	0.458745	0.0122424	100244843	XP_002276434.1	acetate/butyrate--CoA ligase AAE7, peroxisomal
	Tannat	deletion	5	1776001..1780000	4000	0	0.000234129
	Tannat	deletion	5	4582001..4592000	10000	0.0472888	0.000767406
	Tannat	deletion	5	5662001..5683000	21000	0.0184495	7.58917e-12
	Tannat	deletion	5	6101001..6123000	22000	0.411024	0.00010198
	Tannat	deletion	5	6447001..6452000	5000	0	2.1732e-07
	Tannat	deletion	5	6657001..6691000	34000	0.412326	1.4531e-10	100242578, 100264865, 100264865, 104879264, 100249459, 100249459	XP_010649995.1, XP_010649997.1, XP_002280282.2, XP_010649998.1, XP_019075750.1, XP_010649999.1	GDSL esterase/lipase 7-like, uncharacterized protein LOC100264865 isoform X2, uncharacterized protein LOC100264865 isoform X1, GDSL esterase/lipase 7-like, uncharacterized protein LOC100249459 isoform X2, uncharacterized protein LOC100249459 isoform X1
	Tannat	deletion	5	11417001..11424000	7000	0.0212751	0.000913828
	Tannat	deletion	5	11571001..11590000	19000	0.299769	1.28994e-06	100244362	XP_002283185.1	9-cis-epoxycarotenoid dioxygenase NCED6, chloroplastic
	Tannat	deletion	5	11725001..11751000	26000	0.0195543	6.12971e-12
	Tannat	deletion	5	14580001..14611000	31000	0.34352	8.77063e-09	100265737	XP_002267004.1	selenium-binding protein 1
	Tannat	deletion	5	14621001..14672000	51000	0.218569	3.12495e-12
	Tannat	deletion	5	14881001..14895000	14000	0.20545	0.0209942
	Tannat	deletion	5	14957001..14994000	37000	0.319595	4.30737e-12
	Tannat	deletion	5	15931001..16044000	113000	0.159325	1.41038e-12	104877384, 104877384, 104877384, 104879393, 104879392, 104879392, 104879391, 104879391	XP_019075286.1, XP_019075287.1, XP_019075288.1, XP_010650380.1, XP_010650378.2, XP_019075512.1, XP_019075510.1, XP_019075511.1	uncharacterized protein LOC104877384 isoform X1, uncharacterized protein LOC104877384 isoform X1, uncharacterized protein LOC104877384 isoform X2, TMV resistance protein N, toll/interleukin-1 receptor-like protein isoform X1, TMV resistance protein N-like isoform X2, TMV resistance protein N isoform X1, toll/interleukin-1 receptor-like protein isoform X2
	Tannat	deletion	5	16075001..16197000	122000	0.185882	1.30633e-12	104877391, 104877391, 104877391	XP_019075518.1, XP_019075519.1, XP_019075517.1	uncharacterized protein LOC104877391 isoform X2, uncharacterized protein LOC104877391 isoform X2, uncharacterized protein LOC104877391 isoform X1
	Tannat	deletion	5	16236001..16254000	18000	0.159526	1.77081e-10	104877444	XP_019075515.1	putative disease resistance protein At4g11170
	Tannat	deletion	5	16426001..16476000	50000	0.239062	3.18745e-12	104879365, 104879365	XP_019075303.1, XP_019075304.1	tripeptidyl-peptidase 2-like isoform X1, tripeptidyl-peptidase 2-like isoform X2
	Tannat	deletion	5	16497001..16576000	79000	0.308134	2.01737e-12	104877443	XP_019075294.1	receptor-like protein 2 isoform X3
	Tannat	deletion	5	16594001..16613000	19000	0.276326	1.8958e-06
	Tannat	deletion	5	17108001..17122000	14000	0	1.13838e-11
	Tannat	deletion	5	17511001..17530000	19000	0.489923	7.51359e-05	100267622	XP_019075418.1	probable LRR receptor-like serine/threonine-protein kinase At3g47570
	Tannat	deletion	5	17792001..17808000	16000	0.330404	0.00157332	100253062	XP_019075333.1	uncharacterized protein LOC100253062
	Tannat	deletion	5	18010001..18030000	20000	0.0951519	5.72259e-07
	Tannat	deletion	5	18446001..18458000	12000	0.354641	0.0402253	100855271	XP_003632054.3	crocetin glucosyltransferase, chloroplastic
	Tannat	deletion	5	18815001..18836000	21000	0.0602496	7.58917e-12
[truncated: 661 more rows]

## Sheet: Table S8
	Table S8 List of PAV features and located coding genes in each cultivar.
	Cultivar	Type	Chromosome	Region	Size	Left breakpoint p-value	Right breakpoint p-value	Gene ID	Protein ID	product
	Koshu	Presence	1	4748874..4758624	9751	1.9e-13	1.13e-07
	Koshu	Presence	1	15993612..16026605	32994	1.17e-07	5.63e-10
	Koshu	Presence	2	9627980..9691830	63851	4.1e-07	1.33e-07
	Koshu	Presence	2	9716977..9717507	531	4.1e-07	3.53e-08
	Koshu	Presence	2	11510195..11516204	6010	1.69e-13	7.86e-08
	Koshu	Presence	2	15944765..15956641	11877	1.55e-09	1.31e-08
	Koshu	Presence	4	8746376..8746894	519	9.75e-11	1.65e-07
	Koshu	Presence	9	17900384..17929279	28896	2.4e-07	6.02e-10	100852751, 100852751, 100852751	XP_003632907.1, XP_010655118.1, XP_019077481.1	uncharacterized protein LOC100852751, uncharacterized protein LOC100852751, uncharacterized protein LOC100852751
	Koshu	Presence	12	2876355..2876785	431	0	0
	Koshu	Presence	12	8305147..8308647	3501	1.7e-11	0
	Koshu	Presence	12	12179455..12194487	15033	0	7.82e-09
	Koshu	Presence	12	22602229..22638748	36520	0	7.86e-12	104881024, 100246677, 100246677	XP_010657891.1, XP_010657889.1, XP_010657890.1	uncharacterized protein LOC104881024, uncharacterized protein LOC100246677, uncharacterized protein LOC100246677
	Koshu	Presence	13	2918858..2955085	36228	0	1.23e-08	104881165, 104881137	XP_010658670.1, XP_010658573.1	uncharacterized protein LOC104881165, uncharacterized protein LOC104881137
	Koshu	Presence	19	5713445..5713852	408	3.02e-08	2.37e-07
	Koshu	Absence	1	16225649..16231123	5475	2.41e-08	2.77e-10
	Koshu	Absence	1	17038385..17039735	1351	0	0
	Koshu	Absence	1	20819687..20830169	10483	0	3.74e-07	100250579, 100245441, 100250567	XP_002278678.2, XP_002272105.2, XP_010655817.1	flavonoid 3',5'-methyltransferase-like, WAT1-related protein At3g30340, flavonoid 3',5'-methyltransferase-like
	Koshu	Absence	2	3113556..3114075	520	0	4.42e-09
	Koshu	Absence	2	13689592..13777993	88402	2.88e-07	1.18e-08	104882569, 104877451, 100263727, 100243188, 100243188	XP_010664788.1, XP_010643996.1, XP_003631503.1, XP_002263738.2, XP_019080634.1	protein ENHANCED DISEASE RESISTANCE 2-like, uncharacterized protein LOC104877451, scopoletin glucosyltransferase, probable DNA helicase MCM9 isoform X1, probable DNA helicase MCM9 isoform X2
	Koshu	Absence	3	3118156..3118603	448	0	0
	Koshu	Absence	3	3470759..3475217	4459	0	0
	Koshu	Absence	3	4653433..4693311	39879	1.13e-07	4.39e-10	100243439, 100253819, 100248570	XP_002284944.1, XP_019074650.1, XP_002284940.1	methylesterase 10, protein DMR6-LIKE OXYGENASE 2, protein DOWNY MILDEW RESISTANCE 6
	Koshu	Absence	3	6646872..6648051	1180	0	0
	Koshu	Absence	3	16467607..16471824	4218	0	9.02e-14
	Koshu	Absence	3	18788180..18789198	1019	7.09e-13	5.86e-13	100262128	XP_019073832.1	anthocyanidin 3-O-glucosyltransferase 6-like
	Koshu	Absence	4	17955167..17960207	5041	0	0
	Koshu	Absence	5	147032..188088	41057	0	3.44e-07	100249952, 100249952, 100255097, 100265399	XP_019075569.1, XP_019075568.1, XP_010649593.2, XP_010649483.1	uncharacterized protein LOC100249952 isoform X2, uncharacterized protein LOC100249952 isoform X1, troponin C, skeletal muscle-like, uncharacterized protein LOC100265399
	Koshu	Absence	5	6413018..6423421	10404	0	0
	Koshu	Absence	5	13750620..13756424	5805	0	0
	Koshu	Absence	6	1483097..1488164	5068	0	0
	Koshu	Absence	6	8909835..8914827	4993	0	0
	Koshu	Absence	6	18732539..18733117	579	6.76e-13	0
	Koshu	Absence	8	417198..419866	2669	0	4.15e-08
	Koshu	Absence	8	8133209..8139396	6188	4.13e-11	3.79e-08
	Koshu	Absence	8	10197010..10208462	11453	1.09e-10	0
	Koshu	Absence	8	18717127..18725781	8655	3.24e-13	8.45e-14	109123001, 109122980	XP_019077091.1, XP_019077042.1	uncharacterized protein LOC109123001, uncharacterized protein LOC109122980
	Koshu	Absence	9	3560250..3562650	2401	0	0	109123213, 109123213	XP_019077760.1, XP_019077761.1	uncharacterized protein LOC109123213 isoform X1, uncharacterized protein LOC109123213 isoform X2
	Koshu	Absence	9	18622140..18627222	5083	0	8.52e-13
	Koshu	Absence	10	2152556..2220505	67950	4.61e-14	0
	Koshu	Absence	10	2242088..2249108	7021	3.33e-15	7.04e-09
	Koshu	Absence	10	2383180..2400698	17519	5.42e-11	2.22e-16
	Koshu	Absence	11	4914079..4914624	546	0	0
	Koshu	Absence	11	7897924..7903017	5094	0	0	100250183	XP_019078654.1	leucine aminopeptidase 2, chloroplastic isoform X2
	Koshu	Absence	11	19512557..19513049	493	2.47e-09	1.11e-16
	Koshu	Absence	12	4021598..4028197	6600	0	2.17e-10
	Koshu	Absence	12	4151921..4158183	6263	0	0
	Koshu	Absence	12	19508288..19510713	2426	0	0
	Koshu	Absence	13	21722371..21764429	42059	8.85e-08	0	109123690, 109123691, 104881339, 100248162, 100248162, 100248162, 100248162, 100248162, 100248162, 100248162	XP_019079654.1, XP_019079655.1, XP_019079656.1, XP_019079747.1, XP_019079748.1, XP_019079749.1, XP_019079750.1, XP_019079751.1, XP_019079752.1, XP_010659467.1	uncharacterized protein LOC109123690, uncharacterized protein LOC109123691, uncharacterized protein LOC104881339, putative disease resistance RPP13-like protein 1 isoform X1, putative disease resistance RPP13-like protein 1 isoform X1, putative disease resistance RPP13-like protein 1 isoform X1, putative disease resistance RPP13-like protein 1 isoform X1, putative disease resistance RPP13-like pr…
	Koshu	Absence	13	23616127..23616890	764	1.73e-10	1.11e-07
	Koshu	Absence	13	23831185..23844083	12899	2.3e-10	0
	Koshu	Absence	14	15391259..15407016	15758	0	8.5e-09
	Koshu	Absence	14	15414085..15456039	41955	0	0
	Koshu	Absence	14	23185259..23186293	1035	0	6.12e-10
	Koshu	Absence	16	121687..127776	6090	0	0
	Koshu	Absence	16	4610301..4611691	1391	1.35e-14	1.07e-12
	Koshu	Absence	16	4610309..4611691	1383	1.35e-14	0
	Koshu	Absence	16	6289606..6296101	6496	1.32e-09	0
	Koshu	Absence	17	94304..99384	5081	1.11e-16	0
	Koshu	Absence	17	12143346..12145643	2298	0	8.11e-10
	Koshu	Absence	18	32388..33704	1317	1.52e-10	2.38e-09
	Koshu	Absence	18	2711135..2716577	5443	0	1.4e-11
	Koshu	Absence	18	10440371..10441673	1303	3.33e-16	0
	Koshu	Absence	19	4494937..4495397	461	5.28e-11	0
	Koshu	Absence	19	18574913..18625740	50828	7.77e-16	5.44e-11	100854726	XP_019072601.1	ADP-ribosylation factor-like protein 1
	Thompson seedless	Presence	5	5173209..5180710	7502	1.53e-13	7.43e-13
	Thompson seedless	Presence	5	18963489..18977340	13852	0	0
	Thompson seedless	Presence	6	14983305..15008389	25085	1.11e-16	0	104879684, 104879683, 104879682, 104879681	XP_019075994.1, XP_010651681.1, XP_010651680.1, XP_019075995.1	zinc finger protein ZAT3-like, zinc finger protein ZAT9-like, uncharacterized protein LOC104879682, uncharacterized protein LOC104879681
	Thompson seedless	Presence	9	7833901..7914624	80724	1.03e-07	2.58e-10	100265456	XP_019077719.1	LRR receptor-like serine/threonine-protein kinase GSO1 isoform X1
	Thompson seedless	Presence	10	4132184..4197308	65125	0	0	100267565, 100241907, 100264195, 100853481	XP_019078065.1, XP_010655797.1, XP_002270288.1, XP_003632980.1	protein SRG1, protein SRG1-like, protein SRG1, protein SRG1
	Thompson seedless	Presence	11	1244969..1293098	48130	0	6.69e-09	100252554, 100854060, 104880674, 109123361, 104880625, 104880625, 104880625, 104880625, 104880625, 104880625, 104880625, 104880625, 104880625	XP_010656149.2, XP_019078444.1, XP_010656488.1, XP_019078445.1, XP_010656150.2, XP_019078399.1, XP_019078400.1, XP_019078401.1, XP_019078402.1, XP_019078403.1, XP_019078404.1, XP_019078405.1, XP_019078406.1	ankyrin repeat-containing protein ITN1, ankyrin repeat-containing protein At2g01680-like, uncharacterized protein LOC104880674, uncharacterized protein LOC109123361, uncharacterized protein LOC104880625, uncharacterized protein LOC104880625, uncharacterized protein LOC104880625, uncharacterized protein LOC104880625, uncharacterized protein LOC104880625, uncharacterized protein LOC104880625, uncha…
	Thompson seedless	Presence	11	14489792..14491740	1949	0	4.23e-09
	Thompson seedless	Presence	12	11402076..11404083	2008	2.52e-07	1.24e-13
	Thompson seedless	Presence	13	13829966..13859719	29754	9.03e-14	0
	Thompson seedless	Presence	13	15404750..15476482	71733	0	0	100248874, 100253966, 100259102, 100259102, 100259102, 100259102, 109123771, 109123771	XP_002274147.1, XP_010659035.1, XP_019080114.1, XP_019080112.1, XP_019080113.1, XP_019080111.1, XP_019080116.1, XP_019080115.1	putative UPF0481 protein At3g02645, pentatricopeptide repeat-containing protein At1g80550, mitochondrial, protein ZINC INDUCED FACILITATOR 1 isoform X4, protein ZINC INDUCED FACILITATOR-LIKE 1 isoform X2, protein ZINC INDUCED FACILITATOR-LIKE 1 isoform X3, protein ZINC INDUCED FACILITATOR-LIKE 1 isoform X1, uncharacterized protein LOC109123771 isoform X2, uncharacterized protein LOC109123771 isof…
	Thompson seedless	Presence	14	15390401..15411549	21149	0	0
	Thompson seedless	Presence	15	12746424..12751654	5231	1.11e-14	2.12e-07	104881828	XP_010661455.1	protein PXR1-like
	Thompson seedless	Presence	17	11323712..11324157	446	3.69e-07	1.2e-06
	Thompson seedless	Presence	17	13577763..13673470	95708	4.97e-14	1.12e-09	100255885, 104882424	XP_002266430.1, XP_010663910.1	kunitz trypsin inhibitor 2, uncharacterized protein LOC104882424
	Thompson seedless	Presence	19	15974714..15977459	2746	3.95e-12	8.63e-08
	Thompson seedless	Absence	1	2714471..2715725	1255	0	0
	Thompson seedless	Absence	1	15375220..15375981	762	1.32e-10	1.04e-08
	Thompson seedless	Absence	1	15993757..16026431	32675	0	9.67e-08
	Thompson seedless	Absence	1	19965112..19970995	5884	2.21e-11	1.52e-13
	Thompson seedless	Absence	1	19984629..19988477	3849	2.66e-11	0
	Thompson seedless	Absence	1	22990471..22998805	8335	0	0
	Thompson seedless	Absence	2	9064589..9066253	1665	0	4.48e-09
	Thompson seedless	Absence	2	15472888..15551434	78547	0	1.49e-07	100248203, 100243086	XP_002269361.2, XP_002269438.1	bifunctional nitrilase/nitrile hydratase NIT4B, bifunctional nitrilase/nitrile hydratase NIT4B
	Thompson seedless	Absence	2	15976305..16063547	87243	8.9e-09	1.21e-08	100243166	XP_002270962.1	methanol O-anthraniloyltransferase
	Thompson seedless	Absence	3	1809445..1813720	4276	0	8.25e-14
	Thompson seedless	Absence	3	1838350..1841659	3310	0	0
	Thompson seedless	Absence	3	14498617..14506565	7949	0	0
	Thompson seedless	Absence	4	6023052..6033210	10159	1.53e-09	2.11e-15	109122419	XP_019074730.1	ubiquitin-like-specific protease ESD4
	Thompson seedless	Absence	4	6822612..6825445	2834	0	0
	Thompson seedless	Absence	4	16335459..16340232	4774	1.69e-10	0
	Thompson seedless	Absence	5	6259350..6260001	652	5.33e-15	3.87e-12
	Thompson seedless	Absence	5	21032650..21038860	6211	0	1.08e-14
	Thompson seedless	Absence	5	21324880..21326126	1247	1.15e-10	0
	Thompson seedless	Absence	5	24764796..24769838	5043	1.92e-14	0
	Thompson seedless	Absence	6	4792079..4794461	2383	0	3.29e-13
	Thompson seedless	Absence	6	10596443..10598361	1919	1.23e-14	0
	Thompson seedless	Absence	6	20135068..20149036	13969	0	0
	Thompson seedless	Absence	7	9051048..9052968	1921	1.11e-16	0
	Thompson seedless	Absence	7	10579116..10580775	1660	2.89e-13	4.05e-10
	Thompson seedless	Absence	8	886766..887613	848	5.95e-08	4.27e-08
	Thompson seedless	Absence	8	6039591..6043242	3652	6.52e-10	1.02e-12
	Thompson seedless	Absence	8	15496858..15497660	803	2.83e-12	7.97e-13
	Thompson seedless	Absence	8	19167199..19167928	730	0	0
	Thompson seedless	Absence	9	2395159..2401549	6391	0	0
	Thompson seedless	Absence	9	6440992..6445449	4458	1.06e-10	0
	Thompson seedless	Absence	9	8008438..8070165	61728	2.02e-07	0	100265456	XP_019077719.1	LRR receptor-like serine/threonine-protein kinase GSO1 isoform X1
	Thompson seedless	Absence	9	9982321..10053923	71603	9.77e-11	4.74e-12	104880284, 104880284, 104880284, 104880325, 104880326	XP_019077531.1, XP_010654864.1, XP_019077530.1, XP_010654960.1, XP_019077532.1	ankyrin repeat-containing protein At5g02620-like isoform X3, uncharacterized protein LOC104880284 isoform X1, uncharacterized protein LOC104880284 isoform X2, uncharacterized protein LOC104880325, uncharacterized protein LOC104880326
	Thompson seedless	Absence	9	14089720..14093678	3959	0	3.36e-14
	Thompson seedless	Absence	9	14292351..14293735	1385	0	0
	Thompson seedless	Absence	9	15140458..15141002	545	0	0
	Thompson seedless	Absence	9	16317967..16321917	3951	0	1.11e-16	104880372	XP_010655083.1	uncharacterized protein LOC104880372
	Thompson seedless	Absence	10	1537209..1542214	5006	2.38e-08	1.46e-13
	Thompson seedless	Absence	10	7105788..7109152	3365	0	4.66e-10
	Thompson seedless	Absence	10	8895757..8898875	3119	0	1.27e-08
	Thompson seedless	Absence	10	9133196..9133742	547	0	0
	Thompson seedless	Absence	10	13053544..13060718	7175	8.69e-08	0
	Thompson seedless	Absence	10	13291214..13292486	1273	0	0
	Thompson seedless	Absence	10	14391800..14393632	1833	0	4.95e-13
	Thompson seedless	Absence	10	17894658..17895335	678	2.29e-09	2.01e-14
	Thompson seedless	Absence	11	1049860..1050278	419	1.11e-16	7.24e-14
	Thompson seedless	Absence	11	6482227..6482743	517	0	0
	Thompson seedless	Absence	11	10266600..10279416	12817	0	0
	Thompson seedless	Absence	11	17622928..17625878	2951	0	9.9e-14
	Thompson seedless	Absence	11	18879347..18884706	5360	1.13e-08	5.56e-08
	Thompson seedless	Absence	11	19076864..19085297	8434	9.99e-16	0
	Thompson seedless	Absence	11	19284788..19297328	12541	0	2.55e-12	100241039, 100241039, 104880781, 104880781, 104880781, 100242781	XP_002270870.2, XP_019078585.1, XP_010656813.1, XP_019078587.1, XP_019078588.1, XP_002276463.1	protein DETOXIFICATION 16 isoform X1, protein DETOXIFICATION 16 isoform X2, protein DETOXIFICATION 16 isoform X1, protein DETOXIFICATION 16 isoform X2, protein DETOXIFICATION 16 isoform X3, protein DETOXIFICATION 16
	Thompson seedless	Absence	12	8586259..8653590	67332	3.43e-08	0	100265636, 109123453, 104880914	XP_019078804.1, XP_019078869.1, XP_019079134.1	diacylglycerol kinase 5, uncharacterized protein LOC109123453, diacylglycerol kinase 5
	Thompson seedless	Absence	12	11436315..11444104	7790	0	6.43e-09
	Thompson seedless	Absence	13	692448..693874	1427	0	0
	Thompson seedless	Absence	13	6651525..6657715	6191	1.57e-13	0
	Thompson seedless	Absence	13	6667249..6676224	8976	0	3.93e-12
	Thompson seedless	Absence	13	8434460..8434989	530	0	7.38e-12
	Thompson seedless	Absence	13	19193764..19204848	11085	2.56e-11	1.14e-14
	Thompson seedless	Absence	13	22638637..22639181	545	0	0
	Thompson seedless	Absence	13	22716695..22734543	17849	1.12e-13	0
	Thompson seedless	Absence	14	5880872..5883248	2377	0	0
	Thompson seedless	Absence	14	6851653..6857558	5906	1.07e-14	0
	Thompson seedless	Absence	14	7708049..7710267	2219	0	0
	Thompson seedless	Absence	14	28834242..28840143	5902	1.11e-16	0	100262962	XP_019080692.1	probable leucine-rich repeat receptor-like protein kinase At1g35710
	Thompson seedless	Absence	15	1323418..1336689	13272	0	0
	Thompson seedless	Absence	15	3708838..3709466	629	1.64e-11	1.09e-08
	Thompson seedless	Absence	15	14602228..14603687	1460	0	0
	Thompson seedless	Absence	16	3747678..3750116	2439	8.15e-10	5.9e-11
	Thompson seedless	Absence	16	12733109..12741767	8659	0	0
	Thompson seedless	Absence	16	17366244..17368483	2240	0	4.31e-13
	Thompson seedless	Absence	16	17369934..17373613	3680	1.67e-14	0
	Thompson seedless	Absence	16	19801722..19895070	93349	0	0	100251517, 100256646	XP_010662808.1, XP_002265870.3	rust resistance kinase Lr10-like, LEAF RUST 10 DISEASE-RESISTANCE LOCUS RECEPTOR-LIKE PROTEIN KINASE-like 2.5
	Thompson seedless	Absence	16	19916393..19992213	75821	1.67e-14	0	100853733, 100251011, 100251011, 100853733	XP_019081733.1, XP_010662809.1, XP_010662810.1, XP_019081732.1	rust resistance kinase Lr10-like isoform X2, rust resistance kinase Lr10-like isoform X1, rust resistance kinase Lr10-like isoform X2, rust resistance kinase Lr10-like isoform X1
	Thompson seedless	Absence	16	21474798..21488410	13613	0	0
	Thompson seedless	Absence	17	9421048..9422320	1273	6.34e-10	4.97e-09
	Thompson seedless	Absence	17	14310377..14315982	5606	0	2.8e-09
	Thompson seedless	Absence	18	2062236..2072199	9964	9.85e-11	6.52e-14
	Thompson seedless	Absence	18	3468820..3474292	5473	9.64e-12	0
	Thompson seedless	Absence	18	9798613..9799056	444	0	0
	Thompson seedless	Absence	18	21269545..21271000	1456	2e-13	1.02e-09
	Thompson seedless	Absence	18	21279375..21288451	9077	7.89e-08	1.07e-10
	Thompson seedless	Absence	18	22230399..22232200	1802	0	0
	Thompson seedless	Absence	18	22701545..22706336	4792	0	0
	Thompson seedless	Absence	18	25635742..25638820	3079	8.74e-13	0
	Thompson seedless	Absence	19	12468749..12471532	2784	0	0
	Tannat	Presence	1	12355376..12355853	478	8.61e-09	4.84e-12
	Tannat	Presence	1	22928227..22937730	9504	1.45e-12	1.09e-12
	Tannat	Presence	7	2798223..2799358	1136	5.29e-11	0
	Tannat	Presence	9	19382..20182	801	0	0
	Tannat	Presence	10	1944828..1949362	4535	0	0
	Tannat	Presence	10	4132184..4197308	65125	4.23e-09	0	100267565, 100241907, 100264195, 100853481	XP_019078065.1, XP_010655797.1, XP_002270288.1, XP_003632980.1	protein SRG1, protein SRG1-like, protein SRG1, protein SRG1
	Tannat	Presence	10	16108106..16112611	4506	0	1.33e-15
	Tannat	Presence	15	942767..943324	558	1.65e-08	6.66e-15
	Tannat	Presence	18	9104279..9188975	84697	1.14e-12	0	100266120, 109121419, 100254055	XP_002282597.1, XP_010664584.1, XP_019071859.1	patatin-like protein 2, patatin-like protein 2, patatin-like protein 2
	Tannat	Presence	18	26328297..26328754	458	0	0
	Tannat	Absence	1	4596362..4607345	10984	0	0
	Tannat	Absence	1	16225649..16231123	5475	0	1.17e-14
	Tannat	Absence	1	16255168..16258168	3001	0	0
	Tannat	Absence	1	19624750..19629787	5038	2.22e-16	0
	Tannat	Absence	1	21593490..21598262	4773	0	1.42e-09
	Tannat	Absence	2	4068953..4069545	593	3.65e-10	9.35e-14
	Tannat	Absence	2	11491353..11511377	20025	2.54e-10	1.82e-09
	Tannat	Absence	2	18224613..18225862	1250	1.9e-13	9.73e-10
	Tannat	Absence	3	1809445..1813720	4276	2.22e-16	3.33e-16
	Tannat	Absence	3	2555905..2556630	726	2.11e-15	0
	Tannat	Absence	3	3118156..3118603	448	3.06e-13	1.11e-16
	Tannat	Absence	3	6646872..6648051	1180	0	5.35e-14
	Tannat	Absence	3	8646967..8648227	1261	1.04e-13	0
	Tannat	Absence	3	12881989..12882523	535	0	5.82e-13
	Tannat	Absence	3	18788185..18789194	1010	0	0
	Tannat	Absence	4	1767207..1772265	5059	4.44e-16	2.96e-14
	Tannat	Absence	4	2180122..2186344	6223	0	0
	Tannat	Absence	4	3279185..3280239	1055	0	0
	Tannat	Absence	4	3893632..3894884	1253	8.04e-13	0
	Tannat	Absence	4	5523298..5529516	6219	0	0
	Tannat	Absence	4	5970728..5971900	1173	0	0
	Tannat	Absence	4	12593602..12608945	15344	1.09e-09	3.11e-15	104879105	XP_010648967.1	lysine-rich arabinogalactan protein 19-like
	Tannat	Absence	4	14089690..14092698	3009	2.15e-13	0
	Tannat	Absence	4	14776946..14781894	4949	0	0
	Tannat	Absence	4	15688477..15693963	5487	0	0
	Tannat	Absence	4	17955162..17960207	5046	2e-15	6.66e-16
	Tannat	Absence	4	18841899..18876471	34573	0	0
	Tannat	Absence	5	12915294..12918700	3407	2.11e-15	3e-15
	Tannat	Absence	5	13677769..13679461	1693	0	0
	Tannat	Absence	5	20109656..20115961	6306	0	0	100854683	XP_003632051.1	UDP-glycosyltransferase 92A1-like
	Tannat	Absence	6	9197806..9202838	5033	0	0
	Tannat	Absence	6	18572375..18573884	1510	1.89e-15	1.54e-10
	Tannat	Absence	7	7704079..7711869	7791	2.95e-11	0
	Tannat	Absence	7	8016173..8018955	2783	5.45e-12	0
	Tannat	Absence	7	9051048..9052968	1921	1.11e-16	0
	Tannat	Absence	7	9308139..9312132	3994	2.52e-11	4.13e-10
	Tannat	Absence	7	9931768..9932674	907	0	0
	Tannat	Absence	7	11489730..11495215	5486	0	0
	Tannat	Absence	7	15194116..15196136	2021	0	0
	Tannat	Absence	7	17508451..17514575	6125	2.22e-16	0
	Tannat	Absence	7	18480513..18481991	1479	0	3.03e-11
	Tannat	Absence	7	18702623..18707427	4805	0	0
	Tannat	Absence	7	19109533..19110479	947	0	0
	Tannat	Absence	8	4862161..4863349	1189	1.08e-09	7.03e-13
	Tannat	Absence	8	10197010..10208462	11453	1.78e-11	0
	Tannat	Absence	9	46009..46431	423	0	0
	Tannat	Absence	9	69853..70384	532	0	0
	Tannat	Absence	9	3894267..3895480	1214	3.11e-15	0
	Tannat	Absence	9	12853450..12854157	708	0	0
	Tannat	Absence	9	13287571..13298399	10829	0	0	100241437	XP_010655073.1	uncharacterized protein LOC100241437
	Tannat	Absence	9	13685071..13688635	3565	1.11e-15	0
	Tannat	Absence	9	15209346..15209772	427	1.84e-12	2.22e-16
	Tannat	Absence	10	2383180..2400698	17519	0	0
	Tannat	Absence	10	2414216..2414802	587	0	0
	Tannat	Absence	10	3148022..3149246	1225	0	0
	Tannat	Absence	10	8183855..8189147	5293	0	0
	Tannat	Absence	10	8895757..8898875	3119	0	0
	Tannat	Absence	10	9925921..9927962	2042	0	0
	Tannat	Absence	10	11805325..11810380	5056	0	0
	Tannat	Absence	10	11839817..11841794	1978	0	0
	Tannat	Absence	10	13576509..13577252	744	0	0
	Tannat	Absence	10	14391801..14393632	1832	0	1.34e-12
	Tannat	Absence	10	16178973..16181842	2870	4.05e-11	0
	Tannat	Absence	11	323477..334069	10593	5.55e-16	0
	Tannat	Absence	11	3091319..3097508	6190	0	0
	Tannat	Absence	11	6482227..6482743	517	0	0
	Tannat	Absence	11	11035793..11042033	6241	3.4e-11	0
	Tannat	Absence	11	17622928..17625878	2951	0	1.99e-14
	Tannat	Absence	11	19612678..19619004	6327	0	0
	Tannat	Absence	12	490137..491031	895	0	0
	Tannat	Absence	12	4392652..4396378	3727	0	0
	Tannat	Absence	12	5616848..5629724	12877	0	0	100244838	XP_002270487.1	dirigent protein 22-like
	Tannat	Absence	12	7776159..7794362	18204	0	0
	Tannat	Absence	12	8586259..8653590	67332	0	0	100265636, 109123453, 104880914	XP_019078804.1, XP_019078869.1, XP_019079134.1	diacylglycerol kinase 5, uncharacterized protein LOC109123453, diacylglycerol kinase 5
	Tannat	Absence	12	12094229..12103975	9747	0	0
	Tannat	Absence	13	170062..171063	1002	0	0
	Tannat	Absence	13	174835..184687	9853	2.22e-16	0	109123647	XP_019079574.1	uncharacterized protein LOC109123647
	Tannat	Absence	13	18007703..18008252	550	1.37e-12	5.55e-15
	Tannat	Absence	13	22487211..22489421	2211	2.75e-13	2.77e-13
	Tannat	Absence	14	5880872..5883248	2377	0	0
	Tannat	Absence	14	6314060..6314710	651	0	4.73e-11
	Tannat	Absence	14	7527103..7527578	476	2.82e-13	1.21e-09
	Tannat	Absence	14	11077681..11082733	5053	0	0
	Tannat	Absence	14	12608494..12610928	2435	0	0
	Tannat	Absence	14	28539888..28541738	1851	2e-14	3.46e-10
	Tannat	Absence	15	4383969..4384718	750	0	0
	Tannat	Absence	15	4481775..4522210	40436	5.99e-13	6.22e-15
	Tannat	Absence	15	15637030..15640737	3708	0	0
	Tannat	Absence	16	1172212..1180371	8160	3.84e-14	9.05e-14
	Tannat	Absence	16	4699112..4741553	42442	2.21e-09	7.8e-10	100240839, 109124150, 109124235, 104882053, 104882054	XP_002276644.1, XP_019081465.1, XP_019081633.1, XP_010662279.2, XP_010662280.1	putative germin-like protein 2-1, uncharacterized protein LOC109124150, uncharacterized protein LOC109124235, uncharacterized protein LOC104882053, uncharacterized protein LOC104882054
	Tannat	Absence	16	4763825..4764235	411	0	0
	Tannat	Absence	16	11788940..11797226	8287	0	0	104882142	XP_010662483.1	uncharacterized protein LOC104882142
	Tannat	Absence	16	12733104..12741769	8666	0	7.59e-12
	Tannat	Absence	17	5219875..5221251	1377	0	1.31e-09
	Tannat	Absence	17	8163545..8164047	503	0	6.3e-13
	Tannat	Absence	17	9396012..9396590	579	0	7.89e-14
	Tannat	Absence	17	10988712..11005602	16891	0	1.66e-13	104882385	XP_010663834.1	uncharacterized protein LOC104882385
	Tannat	Absence	18	17341717..17343489	1773	5.88e-15	3.4e-14
	Tannat	Absence	18	27147796..27156030	8235	1.09e-10	0
	Tannat	Absence	18	27175915..27176602	688	8.55e-15	0
	Tannat	Absence	19	267735..268304	570	0	0
	Tannat	Absence	19	1937921..1940931	3011	0	6.55e-12
	Tannat	Absence	19	5627166..5627795	630	2.53e-14	3.64e-13
	Tannat	Absence	19	6149051..6150387	1337	2.22e-16	0
	Tannat	Absence	19	18169829..18216850	47022	0	0	100254366	XP_010645072.1	cytochrome P450 CYP72A219
	Tannat	Absence	19	19094760..19098287	3528	8.76e-10	7.97e-13

## Sheet: Table S9
	Table S9 GO enrichment analysis for genes involved in structural variation based on CNV and PAV.
	Cultivar	GO category	GO ID	GO term	Count	P-value	Gene ID
	Koshu	Biological process	GO:0070814	hydrogen sulfide biosynthetic process	2	0.024099	100264525, 100241973
	Koshu	Biological process	GO:0003006	developmental process involved in reproduction	2	0.047628	100244413, 100266732
	Koshu	Cellular component	GO:0005886	plasma membrane	11	0.001256	100245441, 100244413, 100259152, 100256406, 100247150, 100255489, 100246279, 100266732, 100261425, 100254036, 104880577
	Koshu	Molecular function	GO:0043531	ADP binding	4	0.014318	104878964, 100853252, 100260928, 100258874
	Koshu	Molecular function	GO:0004020	adenylylsulfate kinase activity	2	0.037567	100264525, 100241973
	Thompson seedless	Biological process	GO:0009058	biosynthetic process	6	0.001493	100261661, 104877274, 100246283, 100853526, 100266849, 100852886
	Thompson seedless	Biological process	GO:0006749	glutathione metabolic process	5	0.004793	100259640, 100256292, 100263347, 100251134, 100245995
	Thompson seedless	Biological process	GO:0006952	defense response	6	0.008555	100852949, 100260669, 104877274, 100853252, 100260928, 100258874
	Thompson seedless	Biological process	GO:0009407	toxin catabolic process	4	0.011733	100259640, 100256292, 100251134, 100245995
	Thompson seedless	Cellular component	GO:0043231	intracellular membrane-bounded organelle	5	0.04496	100247927, 100259884, 100853698, 100252583, 100263402
	Thompson seedless	Molecular function	GO:0016747	transferase activity, transferring acyl groups other than amino-acyl groups	10	3.34e-06	100261661, 104877274, 100246283, 100246323, 100243166, 100241259, 100853526, 100266849, 100249719, 100852886
	Thompson seedless	Molecular function	GO:0043531	ADP binding	6	0.000837	104878964, 100852949, 100260669, 100853252, 100260928, 100258874
	Thompson seedless	Molecular function	GO:0004364	glutathione transferase activity	5	0.004806	100259640, 100256292, 100263347, 100251134, 100245995
	Tannat	Biological process	GO:0015996	chlorophyll catabolic process	5	6.33e-07	100853040, 100249336, 100248634, 100244179, 100243499
	Tannat	Biological process	GO:0019438	aromatic compound biosynthetic process	5	7.84e-05	100255808, 100854823, 100250627, 100260877, 100243529
	Tannat	Biological process	GO:0000350	generation of catalytic spliceosome for second transesterification step	2	0.017365	100250525, 100247737
	Tannat	Cellular component	GO:0005576	extracellular region	5	0.041726	100233016, 100254001, 100261874, 100244270, 100265762
	Tannat	Molecular function	GO:0047746	chlorophyllase activity	5	1.35e-07	100853040, 100249336, 100248634, 100244179, 100243499
	Tannat	Molecular function	GO:0008171	O-methyltransferase activity	6	3.36e-05	100255808, 100854823, 100233031, 100250627, 100260877, 100243529
	Tannat	Molecular function	GO:0008757	S-adenosylmethionine-dependent methyltransferase activity	5	0.006207	100255808, 100854823, 100250627, 100260877, 100243529
	Tannat	Molecular function	GO:0004568	chitinase activity	3	0.037842	100261874, 104879013, 100265762

## Sheet: Table S10
	Table S10 KO enrichment analysis for genes involved in structural variation based on CNV and PAV.
	Cultivar	KO ID	KO term	Count	P-value	Gene ID
	Koshu	vvi04626	Plant-pathogen interaction	6	0.026538	100265863, 100241228, 100852657, 100241155, 100241167, 100258480
	Thompson seedless	vvi04712	Circadian rhythm - plant	6	0.001725	100261661, 100246283, 100853526, 100266849, 100852886, 100262569
	Thompson seedless	vvi00941	Flavonoid biosynthesis	5	0.019097	100261661, 100246283, 100853526, 100266849, 100852886
	Thompson seedless	vvi00480	Glutathione metabolism	6	0.019146	100259640, 100256292, 100263347, 100251134, 100256295, 100245995
	Tannat	vvi01110	Biosynthesis of secondary metabolites	25	0.000825	100254001, 100855133, 100256581, 100252889, 104878933, 100244179, 104878767, 100853040, 100266134, 100260930, 100248386, 100855239, 100257422, 100248634, 104879613, 100251443, 104882132, 100232967, 100267840, 100243414, 100249336, 104880914, 100265636, 100244362, 100243499
	Tannat	vvi00860	Porphyrin and chlorophyll metabolism	5	0.001471	100853040, 100249336, 100248634, 100244179, 100243499
